# Supplementary material for: Methyl 2-(4-hy­droxy­benzo­yl)benzoate
Source: Acta Crystallogr Sect E Struct Rep Online. 2011 Jul 9;67(Pt 8):o1994. doi: 10.1107/S1600536811026651 (PMC3213449; doi:10.1107/S1600536811026651)
Supplement: Supplementary file 1 [file e-67-o1994-sup1.cif]

##############################################################################
#                                                                            #
# This CIF contains the data in a paper accepted for publication in          #
# Acta Crystallographica Section E. It conforms to the requirements of       #
# Notes for Authors for Acta Crystallographica Section E, and has been       #
# peer reviewed under the auspices of the IUCr Commission on Journals.       #
#                                                                            #
# Full details of the Crystallographic Information File format               #
# are given in the paper "The Crystallographic Information File (CIF):       #
# a New Standard Archive File for Crystallography" by S. R. Hall, F. H.      #
# Allen and I. D. Brown [Acta Cryst. (1991), A47, 655-685].                  #
#                                                                            #
# The current version of the core CIF dictionary is obtainable from          #
# ftp://ftp.iucr.org/pub/cif_core.dic.                                       #
#                                                                            #
# Software is freely available for graphical display of the structure(s)     #
# in this CIF. For information consult the CIF software page                 #
# http://www.iucr.org/resources/cif/software.                                #
#                                                                            #
# This file may be used for bona fide research purposes within the           #
# scientific community so long as proper attribution is given to the journal # 
# article from which it was obtained.                                        #
#                                                                            #
##############################################################################
data_global
_audit_creation_method     SHELXL-97
_journal_date_recd_electronic     2011-07-04
_journal_date_accepted     2011-07-04
_journal_name_full     'Acta Crystallographica, Section E'
_journal_year     2011
_journal_volume     67
_journal_issue      8
_journal_page_first     o1994
_journal_page_last     o1994
_journal_paper_category     QO
_journal_coeditor_code     HB5942
_publ_contact_author_name     'Jasinski, Jerry P.'
_publ_contact_author_address
;
Department of Chemistry
Keene State College
229 Main Street
Keene, New Hampshire 03435, USA
;
_publ_contact_author_email     jjasinski@keene.edu
_publ_contact_author_fax     ?
_publ_contact_author_phone     '603 358-2563'
_publ_section_title
;
Methyl 2-(4-hydroxybenzoyl)benzoate
;
loop_
    _publ_author_name
    _publ_author_address
    'Siddegowda, M. S.'
;
Department of Studies in Chemistry
University of Mysore
Manasagangotri, Mysore 570 006, India
;
    'Jasinski, Jerry P.'
;
Department of Chemistry
Keene State College
229 Main Street
Keene, NH 03435-2001, USA
;
    'Golen, James A.'
;
Department of Chemistry
Keene State College
229 Main Street
Keene, NH 03435-2001, USA
;
    'Yathirajan, H. S.'
;
Department of Studies in Chemistry
University of Mysore
Manasagangotri, Mysore 570 006, India
;
    'Swamy, M. T.'
;
Department of Chemistry
Sambhram Institute of Technology
Bengaluru, India
;
data_I
_chemical_name_systematic
;
Methyl 2-(4-hydroxybenzoyl)benzoate
;
_chemical_name_common     ?
_chemical_formula_moiety     'C15 H12 O4'
_chemical_formula_sum     'C15 H12 O4'
_chemical_formula_iupac     'C15 H12 O4'
_chemical_formula_weight     256.25
_chemical_melting_point     ?
_symmetry_cell_setting     monoclinic
_symmetry_space_group_name_H-M     'P 21/n'
_symmetry_space_group_name_Hall     '-P 2yn'
loop_
    _symmetry_equiv_pos_as_xyz
    'x, y, z'
    '-x+1/2, y+1/2, -z+1/2'
    '-x, -y, -z'
    'x-1/2, -y-1/2, z-1/2'
_cell_length_a     8.9017(12)
_cell_length_b     13.9940(17)
_cell_length_c     10.0473(12)
_cell_angle_alpha     90.00
_cell_angle_beta     94.687(12)
_cell_angle_gamma     90.00
_cell_volume     1247.4(3)
_cell_formula_units_Z     4
_cell_measurement_reflns_used     4807
_cell_measurement_theta_min     3.28
_cell_measurement_theta_max     32.32
_cell_measurement_temperature     173(2)
_exptl_crystal_description     block
_exptl_crystal_colour     colorless
_exptl_crystal_size_max     0.38
_exptl_crystal_size_mid     0.32
_exptl_crystal_size_min     0.24
_exptl_crystal_density_diffrn     1.364
_exptl_crystal_density_meas     ?
_exptl_crystal_density_method     'not measured'
_exptl_crystal_F_000     536
_exptl_absorpt_coefficient_mu     0.099
_exptl_absorpt_correction_type     multi-scan
_exptl_absorpt_process_details     '(CrysAlis RED; Oxford Diffraction, 2010)'
_exptl_absorpt_correction_T_min     0.9632
_exptl_absorpt_correction_T_max     0.9765
_exptl_special_details     ?
_diffrn_ambient_temperature     173(2)
_diffrn_radiation_type     MoK\a
_diffrn_radiation_wavelength     0.71073
_diffrn_radiation_source     'Enhance (Mo) X-ray Source'
_diffrn_radiation_monochromator     'graphite'
_diffrn_measurement_device_type     'Oxford Diffraction Xcalibur Eos Gemini'
_diffrn_measurement_method     \w
_diffrn_detector_area_resol_mean     16.1500
_diffrn_reflns_number     11331
_diffrn_reflns_av_R_equivalents     0.0200
_diffrn_reflns_av_sigmaI/netI     0.0168
_diffrn_reflns_theta_min     3.28
_diffrn_reflns_theta_max     28.70
_diffrn_reflns_theta_full     25.00
_diffrn_measured_fraction_theta_max     0.998
_diffrn_measured_fraction_theta_full     0.998
_diffrn_reflns_limit_h_min     -11
_diffrn_reflns_limit_h_max     12
_diffrn_reflns_limit_k_min     -18
_diffrn_reflns_limit_k_max     18
_diffrn_reflns_limit_l_min     -12
_diffrn_reflns_limit_l_max     13
_diffrn_standards_number     0
_diffrn_standards_interval_count     ?
_diffrn_standards_interval_time     ?
_diffrn_standards_decay_%     ?
_refine_special_details
;
Refinement of <i>F</i>^2^ against ALL reflections. The weighted <i>R</i>-factor
<i>wR</i> and goodness of fit <i>S</i> are based on <i>F</i>^2^, conventional
<i>R</i>-factors <i>R</i> are based on <i>F</i>, with <i>F</i> set to zero for
negative <i>F</i>^2^. The threshold expression of <i>F</i>^2^ >
\s(<i>F</i>^2^) is used only for calculating <i>R</i>-factors(gt) <i>etc</i>.
and is not relevant to the choice of reflections for refinement.
<i>R</i>-factors based on <i>F</i>^2^ are statistically about twice as large
as those based on <i>F</i>, and <i>R</i>- factors based on ALL data will be
even larger.
;
_reflns_number_total     3231
_reflns_number_gt     2722
_reflns_threshold_expression     I>2\s(I)
_refine_ls_structure_factor_coef     Fsqd
_refine_ls_matrix_type     full
_refine_ls_R_factor_all     0.0507
_refine_ls_R_factor_gt     0.0424
_refine_ls_wR_factor_gt     0.1104
_refine_ls_wR_factor_ref     0.1174
_refine_ls_goodness_of_fit_ref     1.018
_refine_ls_restrained_S_all     1.018
_refine_ls_number_reflns     3231
_refine_ls_number_parameters     177
_refine_ls_number_restraints     1
_refine_ls_hydrogen_treatment     mixed
_refine_ls_weighting_scheme     calc
_refine_ls_weighting_details
         'calc w=1/[\s^2^(Fo^2^)+(0.0567P)^2^+0.3281P] where P=(Fo^2^+2Fc^2^)/3'
_atom_sites_solution_hydrogens     geom
_atom_sites_solution_primary     direct
_atom_sites_solution_secondary     difmap
_refine_ls_shift/su_max     0.001
_refine_ls_shift/su_mean     0.000
_refine_diff_density_max     0.253
_refine_diff_density_min     -0.178
_refine_ls_extinction_method     '<i>SHELXL97</i> (Sheldrick, 2008)'
_refine_ls_extinction_coef     0.059(4)
_refine_ls_extinction_expression
                                  'Fc^*^=kFc[1+0.001xFc^2^\l^3^/sin(2\q)]^-1/4^'
loop_
    _atom_type_symbol
    _atom_type_description
    _atom_type_scat_dispersion_real
    _atom_type_scat_dispersion_imag
    _atom_type_scat_source
    'C' 'C' 0.0033 0.0016
                         'International Tables Vol C Tables 4.2.6.8 and 6.1.1.4'
    'H' 'H' 0.0000 0.0000
                         'International Tables Vol C Tables 4.2.6.8 and 6.1.1.4'
    'O' 'O' 0.0106 0.0060
                         'International Tables Vol C Tables 4.2.6.8 and 6.1.1.4'
_computing_data_collection     '<i>CrysAlis PRO</i> (Oxford Diffraction, 2010)'
_computing_cell_refinement     '<i>CrysAlis PRO</i> (Oxford Diffraction, 2010)'
_computing_data_reduction     '<i>CrysAlis RED</i> (Oxford Diffraction, 2010)'
_computing_structure_solution     '<i>SHELXS97</i> (Sheldrick, 2008)'
_computing_structure_refinement     '<i>SHELXL97</i> (Sheldrick, 2008)'
_computing_molecular_graphics     '<i>SHELXTL</i> (Sheldrick, 2008)'
_computing_publication_material     '<i>SHELXTL</i> (Sheldrick, 2008)'
loop_
    _atom_site_type_symbol
    _atom_site_label
    _atom_site_fract_x
    _atom_site_fract_y
    _atom_site_fract_z
    _atom_site_U_iso_or_equiv
    _atom_site_adp_type
    _atom_site_calc_flag
    _atom_site_refinement_flags
    _atom_site_occupancy
    _atom_site_symmetry_multiplicity
    _atom_site_disorder_assembly
    _atom_site_disorder_group
    O O1 0.67772(14) 0.53971(7) 1.02990(9) 0.0554(3) Uani d . 1 1 . .
    O O2 0.65842(11) 0.66691(6) 0.89536(10) 0.0444(2) Uani d . 1 1 . .
    O O3 0.46662(10) 0.59366(8) 0.66899(10) 0.0467(3) Uani d . 1 1 . .
    O O4 0.67624(12) 0.86689(8) 0.21951(11) 0.0538(3) Uani d D 1 1 . .
    H H4O 0.7691(17) 0.8749(14) 0.2078(19) 0.065 Uiso d D 1 1 . .
    C C1 0.6277(3) 0.59825(13) 1.13629(15) 0.0679(5) Uani d . 1 1 . .
    H H1A 0.6325 0.5611 1.2192 0.102 Uiso calc R 1 1 . .
    H H1B 0.5236 0.6189 1.1131 0.102 Uiso calc R 1 1 . .
    H H1C 0.6930 0.6545 1.1487 0.102 Uiso calc R 1 1 . .
    C C2 0.68941(13) 0.58440(9) 0.91453(12) 0.0353(3) Uani d . 1 1 . .
    C C3 0.75070(13) 0.52066(8) 0.81331(12) 0.0339(3) Uani d . 1 1 . .
    C C4 0.85127(16) 0.44807(10) 0.85257(14) 0.0452(3) Uani d . 1 1 . .
    H H4A 0.8748 0.4357 0.9449 0.054 Uiso calc R 1 1 . .
    C C5 0.91727(18) 0.39370(11) 0.75845(17) 0.0531(4) Uani d . 1 1 . .
    H H5A 0.9850 0.3437 0.7862 0.064 Uiso calc R 1 1 . .
    C C6 0.88503(17) 0.41180(10) 0.62450(16) 0.0494(3) Uani d . 1 1 . .
    H H6A 0.9308 0.3745 0.5599 0.059 Uiso calc R 1 1 . .
    C C7 0.78597(15) 0.48435(9) 0.58380(13) 0.0404(3) Uani d . 1 1 . .
    H H7A 0.7654 0.4972 0.4913 0.048 Uiso calc R 1 1 . .
    C C8 0.71643(12) 0.53855(8) 0.67704(11) 0.0322(2) Uani d . 1 1 . .
    C C9 0.59158(13) 0.60509(8) 0.62820(11) 0.0326(2) Uani d . 1 1 . .
    C C10 0.61847(12) 0.67596(8) 0.52514(11) 0.0308(2) Uani d . 1 1 . .
    C C11 0.76378(12) 0.70441(8) 0.49875(12) 0.0331(3) Uani d . 1 1 . .
    H H11A 0.8483 0.6784 0.5502 0.040 Uiso calc R 1 1 . .
    C C12 0.78631(13) 0.76950(9) 0.39946(12) 0.0353(3) Uani d . 1 1 . .
    H H12A 0.8855 0.7890 0.3835 0.042 Uiso calc R 1 1 . .
    C C13 0.66243(14) 0.80656(9) 0.32274(12) 0.0359(3) Uani d . 1 1 . .
    C C14 0.51685(13) 0.78068(9) 0.34968(13) 0.0384(3) Uani d . 1 1 . .
    H H14A 0.4325 0.8073 0.2987 0.046 Uiso calc R 1 1 . .
    C C15 0.49546(13) 0.71679(9) 0.44985(12) 0.0352(3) Uani d . 1 1 . .
    H H15A 0.3959 0.7000 0.4684 0.042 Uiso calc R 1 1 . .
loop_
    _atom_site_aniso_label
    _atom_site_aniso_U_11
    _atom_site_aniso_U_22
    _atom_site_aniso_U_33
    _atom_site_aniso_U_12
    _atom_site_aniso_U_13
    _atom_site_aniso_U_23
    O1 0.0885(8) 0.0476(6) 0.0317(5) 0.0005(5) 0.0142(5) 0.0028(4)
    O2 0.0508(5) 0.0381(5) 0.0459(5) 0.0019(4) 0.0124(4) 0.0004(4)
    O3 0.0334(5) 0.0645(6) 0.0436(5) 0.0006(4) 0.0112(4) 0.0083(4)
    O4 0.0446(5) 0.0645(7) 0.0533(6) 0.0042(5) 0.0097(5) 0.0255(5)
    C1 0.1059(15) 0.0657(10) 0.0344(7) -0.0035(10) 0.0198(8) -0.0063(7)
    C2 0.0359(6) 0.0384(6) 0.0315(6) -0.0050(5) 0.0029(4) 0.0014(4)
    C3 0.0351(6) 0.0321(5) 0.0349(6) -0.0029(4) 0.0046(4) 0.0023(4)
    C4 0.0487(7) 0.0425(7) 0.0443(7) 0.0041(5) 0.0037(6) 0.0103(5)
    C5 0.0536(8) 0.0420(7) 0.0647(9) 0.0140(6) 0.0101(7) 0.0088(6)
    C6 0.0512(8) 0.0415(7) 0.0572(9) 0.0084(6) 0.0144(6) -0.0060(6)
    C7 0.0430(7) 0.0410(6) 0.0379(6) 0.0008(5) 0.0081(5) -0.0042(5)
    C8 0.0318(5) 0.0317(5) 0.0337(6) -0.0026(4) 0.0054(4) 0.0004(4)
    C9 0.0308(5) 0.0383(6) 0.0289(5) -0.0003(4) 0.0041(4) -0.0033(4)
    C10 0.0287(5) 0.0350(6) 0.0289(5) 0.0018(4) 0.0036(4) -0.0028(4)
    C11 0.0274(5) 0.0398(6) 0.0317(5) 0.0021(4) 0.0005(4) -0.0015(4)
    C12 0.0286(5) 0.0408(6) 0.0368(6) -0.0018(4) 0.0056(4) -0.0004(5)
    C13 0.0376(6) 0.0374(6) 0.0335(6) 0.0036(5) 0.0066(5) 0.0019(5)
    C14 0.0305(5) 0.0470(7) 0.0375(6) 0.0081(5) 0.0015(4) 0.0045(5)
    C15 0.0257(5) 0.0438(6) 0.0365(6) 0.0019(4) 0.0043(4) -0.0001(5)
_geom_special_details
;
 All esds (except the esd in the dihedral angle between two l.s. planes)
 are estimated using the full covariance matrix.  The cell esds are taken
 into account individually in the estimation of esds in distances, angles
 and torsion angles; correlations between esds in cell parameters are only
 used when they are defined by crystal symmetry.  An approximate (isotropic)
 treatment of cell esds is used for estimating esds involving l.s. planes.
;
loop_
    _geom_bond_atom_site_label_1
    _geom_bond_atom_site_label_2
    _geom_bond_site_symmetry_2
    _geom_bond_distance
    _geom_bond_publ_flag
    O1 C2 . 1.3286(15) ?
    O1 C1 . 1.4458(18) ?
    O2 C2 . 1.1991(15) ?
    O3 C9 . 1.2270(14) ?
    O4 C13 . 1.3508(15) ?
    O4 H4O . 0.852(14) ?
    C1 H1A . 0.9800 ?
    C1 H1B . 0.9800 ?
    C1 H1C . 0.9800 ?
    C2 C3 . 1.4894(17) ?
    C3 C4 . 1.3896(18) ?
    C3 C8 . 1.4007(16) ?
    C4 C5 . 1.382(2) ?
    C4 H4A . 0.9500 ?
    C5 C6 . 1.377(2) ?
    C5 H5A . 0.9500 ?
    C6 C7 . 1.3844(19) ?
    C6 H6A . 0.9500 ?
    C7 C8 . 1.3895(17) ?
    C7 H7A . 0.9500 ?
    C8 C9 . 1.5013(16) ?
    C9 C10 . 1.4675(16) ?
    C10 C11 . 1.3993(15) ?
    C10 C15 . 1.4009(16) ?
    C11 C12 . 1.3777(17) ?
    C11 H11A . 0.9500 ?
    C12 C13 . 1.3930(17) ?
    C12 H12A . 0.9500 ?
    C13 C14 . 1.3932(17) ?
    C14 C15 . 1.3711(17) ?
    C14 H14A . 0.9500 ?
    C15 H15A . 0.9500 ?
loop_
    _geom_angle_atom_site_label_1
    _geom_angle_atom_site_label_2
    _geom_angle_atom_site_label_3
    _geom_angle_site_symmetry_1
    _geom_angle_site_symmetry_3
    _geom_angle
    _geom_angle_publ_flag
    C2 O1 C1 . . 115.42(12) ?
    C13 O4 H4O . . 109.8(13) ?
    O1 C1 H1A . . 109.5 ?
    O1 C1 H1B . . 109.5 ?
    H1A C1 H1B . . 109.5 ?
    O1 C1 H1C . . 109.5 ?
    H1A C1 H1C . . 109.5 ?
    H1B C1 H1C . . 109.5 ?
    O2 C2 O1 . . 124.05(12) ?
    O2 C2 C3 . . 124.01(11) ?
    O1 C2 C3 . . 111.90(10) ?
    C4 C3 C8 . . 119.47(11) ?
    C4 C3 C2 . . 120.49(11) ?
    C8 C3 C2 . . 119.85(10) ?
    C5 C4 C3 . . 120.55(13) ?
    C5 C4 H4A . . 119.7 ?
    C3 C4 H4A . . 119.7 ?
    C6 C5 C4 . . 120.09(13) ?
    C6 C5 H5A . . 120.0 ?
    C4 C5 H5A . . 120.0 ?
    C5 C6 C7 . . 120.04(13) ?
    C5 C6 H6A . . 120.0 ?
    C7 C6 H6A . . 120.0 ?
    C6 C7 C8 . . 120.61(12) ?
    C6 C7 H7A . . 119.7 ?
    C8 C7 H7A . . 119.7 ?
    C7 C8 C3 . . 119.21(11) ?
    C7 C8 C9 . . 118.48(10) ?
    C3 C8 C9 . . 121.78(10) ?
    O3 C9 C10 . . 121.90(11) ?
    O3 C9 C8 . . 118.49(11) ?
    C10 C9 C8 . . 119.39(10) ?
    C11 C10 C15 . . 118.39(10) ?
    C11 C10 C9 . . 122.18(10) ?
    C15 C10 C9 . . 119.43(10) ?
    C12 C11 C10 . . 121.12(10) ?
    C12 C11 H11A . . 119.4 ?
    C10 C11 H11A . . 119.4 ?
    C11 C12 C13 . . 119.43(11) ?
    C11 C12 H12A . . 120.3 ?
    C13 C12 H12A . . 120.3 ?
    O4 C13 C12 . . 122.68(11) ?
    O4 C13 C14 . . 117.13(11) ?
    C12 C13 C14 . . 120.18(11) ?
    C15 C14 C13 . . 119.95(11) ?
    C15 C14 H14A . . 120.0 ?
    C13 C14 H14A . . 120.0 ?
    C14 C15 C10 . . 120.87(10) ?
    C14 C15 H15A . . 119.6 ?
    C10 C15 H15A . . 119.6 ?
loop_
    _geom_torsion_atom_site_label_1
    _geom_torsion_atom_site_label_2
    _geom_torsion_atom_site_label_3
    _geom_torsion_atom_site_label_4
    _geom_torsion_site_symmetry_1
    _geom_torsion_site_symmetry_2
    _geom_torsion_site_symmetry_3
    _geom_torsion_site_symmetry_4
    _geom_torsion
    _geom_torsion_publ_flag
    C1 O1 C2 O2 . . . . -1.6(2) ?
    C1 O1 C2 C3 . . . . 176.40(13) ?
    O2 C2 C3 C4 . . . . 147.15(13) ?
    O1 C2 C3 C4 . . . . -30.85(16) ?
    O2 C2 C3 C8 . . . . -27.74(18) ?
    O1 C2 C3 C8 . . . . 154.27(11) ?
    C8 C3 C4 C5 . . . . 0.0(2) ?
    C2 C3 C4 C5 . . . . -174.93(12) ?
    C3 C4 C5 C6 . . . . 0.7(2) ?
    C4 C5 C6 C7 . . . . -0.2(2) ?
    C5 C6 C7 C8 . . . . -1.0(2) ?
    C6 C7 C8 C3 . . . . 1.68(19) ?
    C6 C7 C8 C9 . . . . -170.10(12) ?
    C4 C3 C8 C7 . . . . -1.16(17) ?
    C2 C3 C8 C7 . . . . 173.77(11) ?
    C4 C3 C8 C9 . . . . 170.33(11) ?
    C2 C3 C8 C9 . . . . -14.73(16) ?
    C7 C8 C9 O3 . . . . 120.55(13) ?
    C3 C8 C9 O3 . . . . -51.01(16) ?
    C7 C8 C9 C10 . . . . -54.18(15) ?
    C3 C8 C9 C10 . . . . 134.26(12) ?
    O3 C9 C10 C11 . . . . 165.69(12) ?
    C8 C9 C10 C11 . . . . -19.76(16) ?
    O3 C9 C10 C15 . . . . -14.46(17) ?
    C8 C9 C10 C15 . . . . 160.09(11) ?
    C15 C10 C11 C12 . . . . -1.31(17) ?
    C9 C10 C11 C12 . . . . 178.54(11) ?
    C10 C11 C12 C13 . . . . -0.95(18) ?
    C11 C12 C13 O4 . . . . -176.60(12) ?
    C11 C12 C13 C14 . . . . 2.41(18) ?
    O4 C13 C14 C15 . . . . 177.49(12) ?
    C12 C13 C14 C15 . . . . -1.58(19) ?
    C13 C14 C15 C10 . . . . -0.74(19) ?
    C11 C10 C15 C14 . . . . 2.16(17) ?
    C9 C10 C15 C14 . . . . -177.69(11) ?
loop_
    _geom_hbond_atom_site_label_D
    _geom_hbond_atom_site_label_H
    _geom_hbond_atom_site_label_A
    _geom_hbond_site_symmetry_A
    _geom_hbond_distance_DH
    _geom_hbond_distance_HA
    _geom_hbond_distance_DA
    _geom_hbond_angle_DHA
    O4 H4O O3 4_675 0.852(14) 1.883(15) 2.7310(14) 172.8(19)
    C12 H12A O2 4_675 0.95 2.50 3.4333(15) 167
