# Supplementary material for: Methyl 2-(4-hy­droxy­benzo­yl)benzoate
Source: Acta Crystallogr Sect E Struct Rep Online. 2011 Jul 9;67(Pt 8):o1994. doi: 10.1107/S1600536811026651 (PMC3213449; doi:10.1107/S1600536811026651)
Supplement: Supplementary file 2 [file e-67-o1994-Isup2.hkl]

# 
# h,k,l, Fc-squared, Fo-squared, sigma(Fo-squared) and status flag 
# 
data_I
_shelx_title ' HSY1068 in P2(1)/n' 
_shelx_refln_list_code          4 
_shelx_F_calc_maximum      137.54 
_exptl_crystal_F_000       536.00 
_reflns_d_resolution_high  0.7400 
 
loop_ 
 _symmetry_equiv_pos_as_xyz 
 'x, y, z' 
 '-x+1/2, y+1/2, -z+1/2' 
 '-x, -y, -z' 
 'x-1/2, -y-1/2, z-1/2' 
 
_cell_length_a     8.9017 
_cell_length_b    13.9940 
_cell_length_c    10.0473 
_cell_angle_alpha  90.000 
_cell_angle_beta   94.687 
_cell_angle_gamma  90.000 
 
_shelx_F_squared_multiplier     1.000 
 
loop_ 
 _refln_index_h 
 _refln_index_k 
 _refln_index_l 
 _refln_F_squared_calc 
 _refln_F_squared_meas 
 _refln_F_squared_sigma 
 _refln_observed_status 
   2   0   0     5680.76     5233.79     57.97 o 
   4   0   0        3.26        1.78      0.74 o 
   6   0   0      430.15      382.32      5.19 o 
   8   0   0       62.57       59.02      2.23 o 
  10   0   0       27.36       26.75      2.58 o 
   2   1   0    11932.22    10427.49     83.00 o 
   3   1   0        0.43        0.21      0.14 o 
   4   1   0      568.52      581.98      3.53 o 
   5   1   0      171.64      193.77      2.18 o 
   6   1   0      407.63      377.21      2.97 o 
   7   1   0        4.89        4.48      0.34 o 
   8   1   0       88.31       77.97      1.82 o 
   9   1   0        3.76        2.70      1.25 o 
  10   1   0       62.53       68.81      2.84 o 
  11   1   0        0.75        0.91      0.96 o 
   1   2   0      657.05      699.50     16.45 o 
   2   2   0     2589.82     2587.73     35.52 o 
   3   2   0      529.98      593.60      3.80 o 
   4   2   0       36.73       28.85      0.57 o 
   5   2   0      128.79      116.49      1.24 o 
   6   2   0      224.37      210.27      2.11 o 
   7   2   0      263.82      246.95      3.16 o 
   8   2   0       80.56       78.91      1.84 o 
   9   2   0       20.09       16.65      1.34 o 
  10   2   0        7.10       10.73      1.32 o 
  11   2   0        0.93       -0.91      1.10 o 
   1   3   0      216.37      245.26      1.48 o 
   2   3   0    11058.38    10255.05    148.04 o 
   3   3   0        3.00        2.70      0.18 o 
   4   3   0     1627.14     1682.76      7.43 o 
   5   3   0      225.65      264.89      1.94 o 
   6   3   0        0.76        1.05      0.21 o 
   7   3   0       47.27       46.63      1.13 o 
   8   3   0      455.33      461.07      5.30 o 
   9   3   0       44.49       47.02      2.22 o 
  10   3   0        6.07        4.92      0.92 o 
  11   3   0        0.83        0.69      0.86 o 
   0   4   0      420.73      361.51      3.53 o 
   1   4   0      128.97      122.27      1.27 o 
   2   4   0     1908.63     2005.77     11.95 o 
   3   4   0      942.13     1072.18      4.84 o 
   4   4   0     2982.46     3178.55     13.15 o 
   5   4   0        1.53        2.49      0.29 o 
   6   4   0       12.02       13.77      0.44 o 
   7   4   0      116.72      108.79      1.59 o 
   8   4   0      125.91      122.05      2.51 o 
   9   4   0       88.90       85.40      2.95 o 
  10   4   0        0.19       -0.35      0.85 o 
  11   4   0        2.36       -0.27      0.83 o 
   1   5   0       92.23       77.86      0.66 o 
   2   5   0       26.82       29.65      0.70 o 
   3   5   0      202.75      206.63      1.91 o 
   4   5   0       28.87       26.78      0.58 o 
   5   5   0      198.71      207.50      2.15 o 
   6   5   0       24.33       28.21      0.76 o 
   7   5   0       32.87       31.53      0.96 o 
   8   5   0        6.58        4.31      0.66 o 
   9   5   0       14.42       10.55      0.91 o 
  10   5   0        4.66        3.89      1.00 o 
  11   5   0        3.17        1.99      0.90 o 
   0   6   0      240.46      234.67      9.61 o 
   1   6   0      935.50      971.20      5.47 o 
   2   6   0     1770.10     1809.08      7.65 o 
   3   6   0      511.43      569.78      3.06 o 
   4   6   0       13.94       20.69      0.41 o 
   5   6   0      108.06      108.66      1.29 o 
   6   6   0        5.86        5.42      0.46 o 
   7   6   0       15.70       13.51      0.76 o 
   8   6   0       16.33       13.43      0.84 o 
   9   6   0        0.21        0.18      0.50 o 
  10   6   0       59.77       60.91      4.21 o 
  11   6   0        7.64        9.30      1.29 o 
   1   7   0       59.79       54.44      0.87 o 
   2   7   0      301.55      336.55      2.29 o 
   3   7   0        3.79        3.31      0.25 o 
   4   7   0      878.67      878.19      5.09 o 
   5   7   0      357.97      380.64      3.73 o 
   6   7   0      102.82      106.52      1.68 o 
   7   7   0       80.56       70.76      2.41 o 
   8   7   0       67.11       67.31      1.53 o 
   9   7   0        7.31        4.39      0.54 o 
  10   7   0       55.70       51.43      2.50 o 
  11   7   0       11.28       12.04      1.45 o 
   0   8   0      209.60      241.63      7.17 o 
   1   8   0      639.99      673.65      6.42 o 
   2   8   0       11.68       13.86      0.33 o 
   3   8   0       53.11       53.65      0.83 o 
   4   8   0      212.76      218.97      1.98 o 
   5   8   0       45.41       46.83      1.06 o 
   6   8   0      110.42      114.49      1.91 o 
   7   8   0       18.62       21.03      0.92 o 
   8   8   0       15.60       15.36      0.93 o 
   9   8   0       68.55       67.06      1.64 o 
  10   8   0       18.24       23.26      1.46 o 
   1   9   0       10.06       13.18      0.55 o 
   2   9   0       14.93       20.89      0.59 o 
   3   9   0      284.83      299.72      3.50 o 
   4   9   0       39.80       39.57      0.78 o 
   5   9   0        9.87       10.27      0.56 o 
   6   9   0      181.57      178.82      2.33 o 
   7   9   0        4.73        3.10      0.48 o 
   8   9   0        0.00        0.36      0.43 o 
   9   9   0        0.73        1.11      0.47 o 
  10   9   0       13.41       16.80      1.09 o 
   0  10   0      565.67      557.05      8.65 o 
   1  10   0      135.12      137.39      1.89 o 
   2  10   0      221.53      228.35      3.90 o 
   3  10   0       12.58       11.40      0.46 o 
   4  10   0       18.88       17.59      0.70 o 
   5  10   0       86.73       91.15      1.54 o 
   6  10   0       98.19       95.54      1.70 o 
   7  10   0       50.83       46.58      1.27 o 
   8  10   0       16.97       13.92      0.91 o 
   9  10   0        8.31        5.57      0.71 o 
  10  10   0        0.75        1.64      0.91 o 
   1  11   0       82.48       86.41      1.54 o 
   2  11   0       15.33       15.54      0.62 o 
   3  11   0        0.94        0.85      0.32 o 
   4  11   0        5.32        7.16      0.68 o 
   5  11   0       31.20       30.42      1.20 o 
   6  11   0       14.95       14.83      1.08 o 
   7  11   0       80.21       79.77      2.31 o 
   8  11   0       17.61       20.56      1.39 o 
   9  11   0       23.41       22.32      1.41 o 
   0  12   0       28.43       28.94      1.33 o 
   1  12   0      151.49      139.81      2.09 o 
   2  12   0       21.52       22.33      0.78 o 
   3  12   0       14.82       14.47      0.81 o 
   4  12   0      120.76      119.89      2.54 o 
   5  12   0        0.90        0.95      0.55 o 
   6  12   0        1.75        1.24      0.61 o 
   7  12   0       32.67       26.60      1.29 o 
   8  12   0        4.46        6.74      0.83 o 
   9  12   0        4.30        1.00      0.61 o 
   1  13   0        0.92        1.08      0.38 o 
   2  13   0      137.64      135.82      2.60 o 
   3  13   0       15.19       16.46      0.93 o 
   4  13   0        1.53        1.66      0.87 o 
   5  13   0       11.48       12.05      0.91 o 
   6  13   0       15.05       14.49      1.58 o 
   7  13   0        2.35        3.65      0.72 o 
   8  13   0       64.73       65.83      2.06 o 
   0  14   0      124.66      117.69      5.86 o 
   1  14   0       29.23       27.19      1.22 o 
   2  14   0       15.12       13.83      0.85 o 
   3  14   0        5.17        5.26      0.81 o 
   4  14   0      131.22      136.02      3.05 o 
   5  14   0      117.93      125.31      2.62 o 
   6  14   0       26.36       29.50      1.38 o 
   7  14   0        4.94        6.03      0.84 o 
   8  14   0        1.85        2.16      0.69 o 
   1  15   0       94.76       94.99      3.00 o 
   2  15   0       29.21       31.70      1.24 o 
   3  15   0      198.99      198.71      3.76 o 
   4  15   0        0.00        0.64      0.89 o 
   5  15   0       39.99       41.75      1.82 o 
   6  15   0        5.85        6.78      1.00 o 
   7  15   0        2.96        2.28      0.65 o 
   0  16   0      181.75      173.39      6.02 o 
   1  16   0        9.24        7.86      0.96 o 
   2  16   0        2.46        3.72      0.73 o 
   3  16   0       42.56       46.29      1.91 o 
   4  16   0       36.10       36.96      1.78 o 
   5  16   0       38.75       35.19      1.75 o 
   6  16   0        0.16        2.50      1.01 o 
   1  17   0        0.29       -0.19      0.63 o 
   2  17   0       23.06       22.83      1.82 o 
   3  17   0        3.20        4.20      1.23 o 
   4  17   0        8.03       11.10      1.88 o 
   5  17   0       12.02       10.17      1.14 o 
   0  18   0        1.30       -0.29      1.11 o 
   1  18   0       24.90       24.34      1.44 o 
   2  18   0       40.01       42.00      2.47 o 
   3  18   0       34.68       36.70      2.34 o 
 -11   0   1        1.94        4.72      1.80 o 
  -9   0   1        4.40        5.87      1.39 o 
  -7   0   1      114.01      114.91      1.83 o 
  -5   0   1      287.39      296.68     16.44 o 
  -3   0   1     7765.29     7561.41     76.14 o 
   3   0   1     6605.43     7997.96     82.27 o 
   5   0   1      712.43      665.80     10.28 o 
   7   0   1     1815.13     1760.41     28.97 o 
   9   0   1       81.45       73.97      2.77 o 
  11   0   1       44.25       52.56      3.78 o 
 -12   1   1        4.14        6.23      1.26 o 
 -11   1   1       30.69       41.59      2.41 o 
 -10   1   1        0.00       -0.23      0.72 o 
  -9   1   1        6.63        7.40      0.99 o 
  -8   1   1        5.67        6.27      0.63 o 
  -7   1   1        4.22        4.15      0.38 o 
  -6   1   1      266.15      262.64      2.32 o 
  -5   1   1      762.42      834.94      5.87 o 
  -4   1   1      172.89      220.63      1.84 o 
  -3   1   1       84.02       90.37      1.23 o 
  -2   1   1       53.32       68.89      1.65 o 
  -1   1   1       56.98       45.32      2.00 o 
   1   1   1      619.30      620.09      7.13 o 
   2   1   1     2016.22     1914.14     11.92 o 
   3   1   1      256.34      262.94      3.16 o 
   4   1   1     1952.16     1992.56     38.37 o 
   5   1   1        0.58        0.37      0.18 o 
   6   1   1      528.52      527.75      4.55 o 
   7   1   1      662.69      632.25      5.68 o 
   8   1   1       80.11       81.01      1.92 o 
   9   1   1       35.44       32.11      1.32 o 
  10   1   1       79.38       83.42      2.21 o 
  11   1   1        3.26        5.39      1.11 o 
 -11   2   1       37.07       40.24      2.32 o 
 -10   2   1        8.43        9.03      1.20 o 
  -9   2   1        7.34        7.83      1.02 o 
  -8   2   1       49.10       47.41      2.07 o 
  -7   2   1      202.31      201.12      2.39 o 
  -6   2   1      854.33      879.13      5.86 o 
  -5   2   1        0.10        0.51      0.21 o 
  -4   2   1       52.43       58.61      1.26 o 
  -3   2   1     1026.09     1096.83      9.51 o 
  -2   2   1        1.67        0.62      0.20 o 
  -1   2   1     1256.13     1309.87      6.96 o 
   0   2   1     3318.82     3390.04     50.88 o 
   1   2   1    11552.42    10864.16    147.98 o 
   2   2   1     2100.45     1951.90     22.66 o 
   3   2   1      486.94      473.78      3.39 o 
   4   2   1     1542.11     1514.10      7.76 o 
   5   2   1      228.26      239.59      1.94 o 
   6   2   1       18.84       21.05      0.86 o 
   7   2   1       41.28       34.83      0.99 o 
   8   2   1      459.80      457.36      5.19 o 
   9   2   1        9.28        7.57      0.75 o 
  10   2   1        0.98        0.25      0.65 o 
  11   2   1       50.46       55.35      2.79 o 
 -11   3   1       24.01       27.20      2.01 o 
 -10   3   1       17.17       18.46      1.61 o 
  -9   3   1       31.34       30.07      1.78 o 
  -8   3   1      449.51      434.43      5.26 o 
  -7   3   1       50.68       49.04      1.04 o 
  -6   3   1      134.38      135.30      1.66 o 
  -5   3   1        9.40       18.65      0.57 o 
  -4   3   1      990.50     1006.28      6.04 o 
  -3   3   1       20.37       19.67      0.46 o 
  -2   3   1     2224.74     2309.89     12.47 o 
  -1   3   1    18916.43    18410.09     98.39 o 
   0   3   1      498.68      518.62      4.58 o 
   1   3   1        1.64        1.15      0.27 o 
   2   3   1      705.17      732.67      9.31 o 
   3   3   1     1054.64     1083.90      7.74 o 
   4   3   1      460.25      431.75      2.86 o 
   5   3   1       12.95       21.45      0.41 o 
   6   3   1        6.64        8.00      0.45 o 
   7   3   1       34.66       31.83      0.95 o 
   8   3   1        1.96        1.40      0.53 o 
   9   3   1        0.19        1.07      0.55 o 
  10   3   1       15.97       18.03      1.26 o 
  11   3   1        3.82        4.08      1.02 o 
 -11   4   1        5.84        6.41      1.16 o 
 -10   4   1        3.59        2.56      0.99 o 
  -9   4   1        7.97        8.57      1.13 o 
  -8   4   1        1.20        3.69      0.63 o 
  -7   4   1      531.79      537.55      5.58 o 
  -6   4   1      242.90      218.09      2.23 o 
  -5   4   1       27.69       31.18      0.74 o 
  -4   4   1     1109.65     1114.12      5.71 o 
  -3   4   1      555.43      579.41      3.58 o 
  -2   4   1      431.33      436.20      7.11 o 
  -1   4   1     1079.79     1104.54      6.45 o 
   0   4   1     1973.25     2014.83     11.01 o 
   1   4   1       89.06      103.76      1.04 o 
   2   4   1       36.33       39.75      0.49 o 
   3   4   1     1248.73     1305.29      9.57 o 
   4   4   1     1570.91     1615.60      8.32 o 
   5   4   1       19.46       17.54      0.66 o 
   6   4   1      118.49      119.16      1.56 o 
   7   4   1       87.23       83.17      1.40 o 
   8   4   1        7.99        5.86      0.53 o 
   9   4   1       81.69       74.05      1.95 o 
  10   4   1       16.36       14.57      1.47 o 
  11   4   1       28.64       30.25      2.12 o 
 -11   5   1        0.63        0.31      1.64 o 
 -10   5   1       55.46       53.28      2.74 o 
  -9   5   1        2.21        5.48      0.98 o 
  -8   5   1      272.09      254.88      3.35 o 
  -7   5   1      134.29      132.25      2.46 o 
  -6   5   1       23.63       25.67      0.68 o 
  -5   5   1      194.08      186.84      1.78 o 
  -4   5   1      865.03      859.80      5.63 o 
  -3   5   1      504.81      557.83      3.92 o 
  -2   5   1       70.57       66.72      0.89 o 
  -1   5   1       41.43       43.08      1.02 o 
   0   5   1       13.45        9.64      0.26 o 
   1   5   1        9.27       11.41      0.25 o 
   2   5   1     1906.77     1994.99     10.73 o 
   3   5   1      946.89     1010.90      5.67 o 
   4   5   1       25.49       18.16      0.43 o 
   5   5   1      123.85      139.40      2.14 o 
   6   5   1        0.23        0.59      0.30 o 
   7   5   1       21.20       22.67      0.77 o 
   8   5   1       29.42       26.17      0.87 o 
   9   5   1        2.10        0.99      0.51 o 
  10   5   1        2.13        2.68      0.94 o 
  11   5   1       18.26       18.20      1.77 o 
 -11   6   1        1.73        3.12      1.27 o 
 -10   6   1        4.67        2.83      0.84 o 
  -9   6   1      161.64      166.65      2.86 o 
  -8   6   1      117.04      111.35      1.98 o 
  -7   6   1        0.02        0.32      0.57 o 
  -6   6   1      145.08      140.04      1.64 o 
  -5   6   1        4.72        8.45      0.40 o 
  -4   6   1       24.34       31.70      0.76 o 
  -3   6   1      528.42      593.63      4.82 o 
  -2   6   1      252.33      207.33      1.74 o 
  -1   6   1        1.10        4.01      0.39 o 
   0   6   1      113.10      134.38      1.15 o 
   1   6   1      213.12      234.55      1.61 o 
   2   6   1      483.22      573.81      3.62 o 
   3   6   1        0.33        0.67      0.15 o 
   4   6   1      221.89      228.40      1.64 o 
   5   6   1      428.35      461.06      3.99 o 
   6   6   1       59.83       60.05      1.27 o 
   7   6   1       22.36       24.21      0.80 o 
   8   6   1        2.85        1.73      0.38 o 
   9   6   1       19.28       17.55      0.87 o 
  10   6   1        2.36        1.65      0.89 o 
  11   6   1        6.80       13.51      1.82 o 
 -11   7   1       25.38       32.20      2.17 o 
 -10   7   1        2.10        3.00      0.74 o 
  -9   7   1       11.51        9.14      0.80 o 
  -8   7   1       52.43       46.29      1.26 o 
  -7   7   1       69.93       67.21      1.54 o 
  -6   7   1        2.61        1.46      0.36 o 
  -5   7   1      136.16      147.66      1.87 o 
  -4   7   1       95.97       92.66      1.35 o 
  -3   7   1      655.03      670.33      4.40 o 
  -2   7   1        8.62        6.85      0.26 o 
  -1   7   1       92.94       93.75      1.43 o 
   0   7   1       34.30       37.93      0.90 o 
   1   7   1      320.41      323.72      2.87 o 
   2   7   1     1030.35     1066.95      4.67 o 
   3   7   1        2.20        1.77      0.18 o 
   4   7   1        9.38       13.85      0.38 o 
   5   7   1       63.42       65.47      1.03 o 
   6   7   1       70.18       64.61      1.36 o 
   7   7   1        2.49        1.84      0.36 o 
   8   7   1      112.63      104.59      1.73 o 
   9   7   1       54.55       56.56      1.56 o 
  10   7   1       12.03       12.78      1.36 o 
  11   7   1        0.30       -0.10      0.85 o 
 -10   8   1       50.70       57.20      2.15 o 
  -9   8   1        2.57        2.58      0.58 o 
  -8   8   1       14.48       16.36      0.82 o 
  -7   8   1       55.08       53.55      1.31 o 
  -6   8   1      300.95      291.74      3.20 o 
  -5   8   1       68.95       65.29      1.24 o 
  -4   8   1      196.63      190.97      2.07 o 
  -3   8   1       41.06       41.05      0.85 o 
  -2   8   1       79.18       89.33      0.93 o 
  -1   8   1      208.72      209.70      1.71 o 
   0   8   1       16.91       20.37      0.62 o 
   1   8   1       16.74       18.31      0.41 o 
   2   8   1      525.13      561.24      2.87 o 
   3   8   1        0.01        0.45      0.21 o 
   4   8   1       14.20       12.98      0.42 o 
   5   8   1       62.25       57.94      0.98 o 
   6   8   1        7.44        6.32      0.43 o 
   7   8   1       15.52       16.41      0.66 o 
   8   8   1       13.65       13.46      0.70 o 
   9   8   1        6.16        5.44      0.60 o 
  10   8   1        9.49       11.30      1.05 o 
 -10   9   1       11.30       13.56      1.03 o 
  -9   9   1       31.75       37.60      1.46 o 
  -8   9   1       15.74       14.25      0.79 o 
  -7   9   1       24.54       23.69      0.92 o 
  -6   9   1        5.07        5.94      0.54 o 
  -5   9   1       15.25       14.11      0.72 o 
  -4   9   1        5.25        9.38      0.48 o 
  -3   9   1      118.32      115.90      1.48 o 
  -2   9   1      123.36      121.20      1.23 o 
  -1   9   1        7.62        8.49      0.55 o 
   0   9   1      422.78      452.57      3.75 o 
   1   9   1      369.01      377.80      3.00 o 
   2   9   1       24.26       23.98      0.51 o 
   3   9   1       22.51       21.16      0.66 o 
   4   9   1        5.19        6.81      0.32 o 
   5   9   1        3.71        3.91      0.30 o 
   6   9   1       94.78       84.03      1.41 o 
   7   9   1       12.74       11.44      0.64 o 
   8   9   1       23.62       20.85      0.93 o 
   9   9   1        0.05       -0.49      0.49 o 
  10   9   1        0.32        0.03      0.51 o 
 -10  10   1        8.90       11.87      1.11 o 
  -9  10   1       96.38      104.07      2.81 o 
  -8  10   1       24.76       23.71      1.32 o 
  -7  10   1       14.04       11.55      0.69 o 
  -6  10   1      207.03      209.14      2.69 o 
  -5  10   1       30.96       31.93      1.09 o 
  -4  10   1      402.19      390.73      3.83 o 
  -3  10   1       38.49       37.29      0.77 o 
  -2  10   1      143.64      139.60      1.79 o 
  -1  10   1       54.64       56.37      1.18 o 
   0  10   1       65.08       77.61      1.39 o 
   1  10   1       88.83       96.96      1.41 o 
   2  10   1       10.07       10.10      0.45 o 
   3  10   1       10.45        8.55      0.82 o 
   4  10   1       11.79       10.77      0.57 o 
   5  10   1        8.78        6.25      0.44 o 
   6  10   1       19.70       15.43      0.84 o 
   7  10   1      106.05       92.86      1.66 o 
   8  10   1        1.58        1.99      0.57 o 
   9  10   1       13.47       11.26      1.32 o 
  10  10   1        6.45        3.58      0.97 o 
  -9  11   1       12.91       16.06      1.57 o 
  -8  11   1       15.02       11.99      1.07 o 
  -7  11   1       65.26       62.49      2.16 o 
  -6  11   1      108.18      103.10      3.76 o 
  -5  11   1       32.34       39.01      2.06 o 
  -4  11   1      120.76      115.13      2.66 o 
  -3  11   1       25.55       25.03      0.81 o 
  -2  11   1        2.39        3.78      0.38 o 
  -1  11   1       37.12       42.90      1.22 o 
   0  11   1      158.99      169.07      2.22 o 
   1  11   1        0.02        0.49      0.31 o 
   2  11   1        3.45        3.84      0.44 o 
   3  11   1       39.90       35.41      0.99 o 
   4  11   1        3.62        4.71      0.55 o 
   5  11   1       30.81       28.67      1.18 o 
   6  11   1        1.08        0.20      0.51 o 
   7  11   1       59.29       57.31      1.75 o 
   8  11   1       10.81        8.71      1.28 o 
   9  11   1        9.47        8.69      0.89 o 
  -9  12   1        0.07        0.17      1.21 o 
  -8  12   1       17.41       14.83      1.18 o 
  -7  12   1        0.05        1.12      0.65 o 
  -6  12   1        9.26       10.18      0.96 o 
  -5  12   1      131.03      130.43      2.96 o 
  -4  12   1        5.80        6.51      0.81 o 
  -3  12   1       20.67       18.40      0.74 o 
  -2  12   1       19.99       19.15      0.75 o 
  -1  12   1        0.03        0.27      0.36 o 
   0  12   1        8.15        7.11      0.53 o 
   1  12   1      156.38      155.06      2.18 o 
   2  12   1        0.50        0.02      0.45 o 
   3  12   1        3.66        3.26      0.44 o 
   4  12   1       20.30       19.21      1.23 o 
   5  12   1        1.02        0.56      0.58 o 
   6  12   1       15.12       13.47      0.92 o 
   7  12   1       36.34       39.18      1.53 o 
   8  12   1        0.09        0.59      0.58 o 
   9  12   1        0.38       -0.17      0.64 o 
  -8  13   1       12.07       10.63      1.12 o 
  -7  13   1        2.67        1.52      0.59 o 
  -6  13   1        0.13       -0.63      0.63 o 
  -5  13   1       20.81       20.25      1.08 o 
  -4  13   1        0.01       -0.45      0.63 o 
  -3  13   1       55.54       54.38      1.47 o 
  -2  13   1        3.67        2.85      0.40 o 
  -1  13   1      575.15      583.17      5.14 o 
   0  13   1        9.66       10.65      0.66 o 
   1  13   1        0.82        1.18      0.53 o 
   2  13   1       38.59       41.35      1.30 o 
   3  13   1       38.62       34.07      1.09 o 
   4  13   1       55.15       53.85      1.61 o 
   5  13   1        2.04        3.03      0.61 o 
   6  13   1       45.82       47.55      1.65 o 
   7  13   1       10.10        9.44      0.90 o 
   8  13   1        7.36        6.27      0.84 o 
  -8  14   1       41.48       40.54      1.69 o 
  -7  14   1       57.95       66.97      2.12 o 
  -6  14   1        0.78        0.69      0.73 o 
  -5  14   1        6.30        6.81      0.90 o 
  -4  14   1       47.04       47.31      1.85 o 
  -3  14   1        6.04        6.21      0.76 o 
  -2  14   1       16.14       14.09      0.85 o 
  -1  14   1       44.89       44.45      1.20 o 
   0  14   1       17.15       16.68      1.00 o 
   1  14   1       58.77       61.25      1.84 o 
   2  14   1        5.81        7.31      0.81 o 
   3  14   1       41.17       40.64      1.70 o 
   4  14   1        5.01        6.12      0.75 o 
   5  14   1       49.60       47.80      1.66 o 
   6  14   1        0.53        1.43      0.66 o 
   7  14   1       11.36       11.22      1.08 o 
  -7  15   1        6.94        9.91      1.22 o 
  -6  15   1        6.04        4.89      0.91 o 
  -5  15   1        0.66       -0.78      0.78 o 
  -4  15   1       17.99       15.89      1.21 o 
  -3  15   1        0.42        0.36      0.74 o 
  -2  15   1       18.17       16.22      0.91 o 
  -1  15   1       35.41       33.91      1.51 o 
   0  15   1       25.16       23.51      1.53 o 
   1  15   1      103.45      104.67      2.49 o 
   2  15   1       91.08       94.92      2.50 o 
   3  15   1       19.10       20.25      1.55 o 
   4  15   1       10.12        8.95      1.01 o 
   5  15   1       12.44       13.79      1.06 o 
   6  15   1        0.57        2.15      0.70 o 
   7  15   1        0.11        0.81      0.64 o 
  -6  16   1        4.11        5.18      1.00 o 
  -5  16   1        0.50       -0.29      0.71 o 
  -4  16   1        0.28       -0.68      0.74 o 
  -3  16   1       53.40       53.55      1.98 o 
  -2  16   1        0.07        0.24      0.59 o 
  -1  16   1       29.81       30.04      1.53 o 
   0  16   1        1.38        0.90      0.72 o 
   1  16   1       35.48       35.13      1.51 o 
   2  16   1        0.73        0.62      1.12 o 
   3  16   1      126.51      134.53      3.23 o 
   4  16   1        6.04        9.51      1.13 o 
   5  16   1        6.90        9.75      1.14 o 
   6  16   1        0.80        0.07      0.68 o 
  -5  17   1       23.26       27.81      1.68 o 
  -4  17   1        0.25       -0.23      0.69 o 
  -3  17   1       18.06       17.57      1.66 o 
  -2  17   1        0.70        2.92      1.23 o 
  -1  17   1        4.46        3.96      0.81 o 
   0  17   1        4.15        3.89      0.87 o 
   1  17   1       32.82       34.18      1.66 o 
   2  17   1        3.65        3.32      0.83 o 
   3  17   1       51.51       55.92      2.16 o 
   4  17   1       39.05       40.91      2.04 o 
   5  17   1        7.46        7.75      1.07 o 
  -3  18   1       25.63       26.56      2.10 o 
  -2  18   1       21.06       22.44      1.93 o 
  -1  18   1       21.23       22.53      1.45 o 
   0  18   1        2.43        3.55      0.80 o 
   1  18   1        5.70        6.29      0.91 o 
   2  18   1        6.93        5.41      1.17 o 
   3  18   1       14.06       18.69      1.40 o 
 -12   0   2       33.54       40.57      3.63 o 
 -10   0   2       25.45       29.41      2.83 o 
  -8   0   2       90.04       81.39      2.33 o 
  -6   0   2       81.89       94.45      1.63 o 
  -4   0   2        7.97       15.13      0.65 o 
  -2   0   2      182.18      215.90      3.68 o 
   0   0   2        8.67        9.46      0.84 o 
   2   0   2      846.23      810.88      6.96 o 
   4   0   2       11.53        8.25      0.96 o 
   6   0   2       86.93      104.12      5.98 o 
   8   0   2      648.64      680.06     26.98 o 
  10   0   2       28.06       29.75      1.97 o 
 -11   1   2      136.16      154.52      6.80 o 
 -10   1   2       15.81       17.72      1.55 o 
  -9   1   2      211.94      224.33      4.87 o 
  -8   1   2       21.17       22.51      0.89 o 
  -7   1   2       68.18       70.84      1.24 o 
  -6   1   2       54.58       49.87      0.82 o 
  -5   1   2        0.01        0.45      0.19 o 
  -4   1   2      634.64      733.02      5.15 o 
  -3   1   2      641.87      729.51      6.38 o 
  -2   1   2      746.42      697.30      6.61 o 
  -1   1   2     2132.00     2162.45     13.05 o 
   0   1   2     1841.66     1898.11     12.46 o 
   1   1   2      169.08      160.10      1.13 o 
   2   1   2        0.15        1.63      0.28 o 
   3   1   2     1641.36     1623.20     14.61 o 
   4   1   2        1.83       -0.24      0.47 o 
   5   1   2        0.30        1.34      0.29 o 
   6   1   2      582.10      559.22      6.23 o 
   7   1   2      376.34      379.42      4.14 o 
   8   1   2        1.35        5.46      0.78 o 
   9   1   2        3.74        3.42      0.62 o 
  10   1   2        2.58        1.41      0.93 o 
  11   1   2        0.15       -0.66      0.78 o 
 -11   2   2        1.24        2.50      1.13 o 
 -10   2   2        8.32       11.46      1.38 o 
  -9   2   2       53.86       62.39      1.91 o 
  -8   2   2        3.70        2.32      0.33 o 
  -7   2   2      220.09      208.51      2.53 o 
  -6   2   2       11.39       15.17      0.46 o 
  -5   2   2       41.88       41.16      0.72 o 
  -4   2   2      576.37      604.96      5.88 o 
  -3   2   2      116.53       83.01      1.04 o 
  -2   2   2      265.53      293.80      2.18 o 
  -1   2   2      489.31      492.97      3.16 o 
   0   2   2     1003.98     1093.43     11.17 o 
   1   2   2    11290.44    10207.22     70.86 o 
   2   2   2      368.29      349.24      2.67 o 
   3   2   2     1227.80     1269.18      9.47 o 
   4   2   2      105.01      125.07      1.59 o 
   5   2   2      619.32      652.79      5.03 o 
   6   2   2      527.71      555.67      5.77 o 
   7   2   2       18.30       21.03      0.98 o 
   8   2   2      512.70      521.95      5.37 o 
   9   2   2       49.11       51.00      1.65 o 
  10   2   2       12.29       12.26      1.31 o 
  11   2   2        3.52        2.69      0.72 o 
 -11   3   2        5.68        6.32      1.12 o 
 -10   3   2       10.66       11.56      1.39 o 
  -9   3   2       66.42       57.50      1.90 o 
  -8   3   2        5.42        2.90      0.87 o 
  -7   3   2       31.60       39.37      1.00 o 
  -6   3   2        1.00        0.33      0.25 o 
  -5   3   2       70.69       61.88      0.98 o 
  -4   3   2      295.26      316.02      2.68 o 
  -3   3   2        0.84        0.46      0.19 o 
  -2   3   2      572.83      616.09      9.13 o 
  -1   3   2      950.67      992.47      5.77 o 
   0   3   2     8790.46     8809.44     53.48 o 
   1   3   2     1829.72     1858.58     10.23 o 
   2   3   2      598.01      557.47      3.73 o 
   3   3   2      889.24      942.17      4.77 o 
   4   3   2        6.13        8.04      0.37 o 
   5   3   2        3.20        2.56      0.31 o 
   6   3   2      391.01      366.95      2.98 o 
   7   3   2      140.14      127.64      2.61 o 
   8   3   2       37.72       40.76      1.41 o 
   9   3   2        3.69        2.86      0.68 o 
  10   3   2       34.84       40.46      1.59 o 
  11   3   2        8.76        8.40      0.90 o 
 -11   4   2        8.81        9.42      1.33 o 
 -10   4   2       44.90       45.54      2.36 o 
  -9   4   2      155.21      136.97      3.77 o 
  -8   4   2        3.91        3.48      0.70 o 
  -7   4   2      333.50      299.04      4.18 o 
  -6   4   2      201.02      203.35      1.97 o 
  -5   4   2        0.58        1.66      0.26 o 
  -4   4   2       48.77       43.19      1.45 o 
  -3   4   2      421.80      435.37      3.75 o 
  -2   4   2       17.50       17.82      0.69 o 
  -1   4   2     2645.42     2671.47     18.58 o 
   0   4   2     2633.62     2614.18     14.17 o 
   1   4   2       13.62       10.53      0.45 o 
   2   4   2       47.70       43.60      1.30 o 
   3   4   2       41.97       51.44      0.86 o 
   4   4   2      192.99      216.77      2.03 o 
   5   4   2        5.72        5.20      0.42 o 
   6   4   2        0.25        0.60      0.30 o 
   7   4   2       27.81       29.06      0.86 o 
   8   4   2       52.29       58.05      1.65 o 
   9   4   2        0.47        0.44      0.52 o 
  10   4   2        0.23        2.72      0.70 o 
  11   4   2        0.22        1.08      0.66 o 
 -11   5   2       43.59       51.02      2.64 o 
 -10   5   2        0.27       -0.15      0.82 o 
  -9   5   2        4.23        3.56      0.67 o 
  -8   5   2       52.46       58.24      1.35 o 
  -7   5   2     1427.22     1394.48      7.76 o 
  -6   5   2       14.58       21.12      0.63 o 
  -5   5   2       90.45       97.54      1.27 o 
  -4   5   2       39.99       42.95      1.18 o 
  -3   5   2       23.75       18.96      0.60 o 
  -2   5   2      218.85      199.35      2.05 o 
  -1   5   2     1104.41     1107.79      7.30 o 
   0   5   2       11.78       10.24      0.43 o 
   1   5   2       76.64       84.84      0.91 o 
   2   5   2       24.38       16.65      0.39 o 
   3   5   2      957.71      932.65      4.91 o 
   4   5   2      914.53      943.58      4.72 o 
   5   5   2       79.58       72.78      0.93 o 
   6   5   2      125.48      125.66      1.65 o 
   7   5   2       23.77       23.02      0.78 o 
   8   5   2        1.32        1.75      0.47 o 
   9   5   2        0.80        0.42      0.50 o 
  10   5   2      154.30      175.53      3.25 o 
  11   5   2       18.59       14.78      1.27 o 
 -11   6   2        2.28        2.35      1.42 o 
 -10   6   2       10.29       12.86      1.39 o 
  -9   6   2       45.22       45.67      1.53 o 
  -8   6   2       33.73       31.71      1.19 o 
  -7   6   2        1.17        2.37      0.58 o 
  -6   6   2        0.22        0.16      0.28 o 
  -5   6   2      510.12      491.89      3.41 o 
  -4   6   2       48.28       40.66      0.84 o 
  -3   6   2       24.82       27.27      0.81 o 
  -2   6   2        3.65        2.59      0.39 o 
  -1   6   2       53.98       48.58      1.08 o 
   0   6   2      272.33      328.71      3.86 o 
   1   6   2      153.35      136.95      1.68 o 
   2   6   2      686.42      703.29      3.66 o 
   3   6   2       54.30       51.43      0.76 o 
   4   6   2      544.75      588.77      4.45 o 
   5   6   2       32.09       33.66      0.79 o 
   6   6   2       63.01       71.53      1.50 o 
   7   6   2       14.04       11.54      0.60 o 
   8   6   2        0.42        0.00      0.36 o 
   9   6   2        6.98        6.50      0.63 o 
  10   6   2        6.52        9.86      0.93 o 
  11   6   2        6.10        9.25      1.38 o 
 -11   7   2        8.76        9.12      1.26 o 
 -10   7   2       41.92       40.87      1.87 o 
  -9   7   2       28.09       28.15      1.25 o 
  -8   7   2       19.23       20.13      1.01 o 
  -7   7   2        0.01        0.06      0.38 o 
  -6   7   2       79.47       79.23      1.28 o 
  -5   7   2        0.67        0.41      0.29 o 
  -4   7   2       32.23       38.38      0.79 o 
  -3   7   2      101.51      103.25      1.89 o 
  -2   7   2      916.47      927.52      6.25 o 
  -1   7   2      402.25      447.05      4.30 o 
   0   7   2      233.76      233.30      2.44 o 
   1   7   2       96.38       98.34      1.00 o 
   2   7   2       83.99       98.50      1.05 o 
   3   7   2       22.72       17.86      0.50 o 
   4   7   2        0.46        0.98      0.23 o 
   5   7   2       56.01       57.69      0.93 o 
   6   7   2       10.48       10.93      0.53 o 
   7   7   2       28.65       23.24      0.81 o 
   8   7   2        3.56        1.33      0.40 o 
   9   7   2        2.69        1.79      0.44 o 
  10   7   2        7.27        8.67      1.01 o 
 -10   8   2       15.48       21.21      1.40 o 
  -9   8   2       53.82       47.96      1.59 o 
  -8   8   2        6.33        6.38      0.69 o 
  -7   8   2      311.01      306.77      3.89 o 
  -6   8   2        9.25       11.51      0.65 o 
  -5   8   2     1244.58     1194.96     11.21 o 
  -4   8   2        0.05        0.26      0.27 o 
  -3   8   2      132.58      124.30      1.80 o 
  -2   8   2      283.62      291.12      3.79 o 
  -1   8   2      454.35      445.92      4.41 o 
   0   8   2      582.04      614.30      3.51 o 
   1   8   2      895.96      956.74      4.75 o 
   2   8   2        9.45        6.37      0.31 o 
   3   8   2       23.02       24.40      0.67 o 
   4   8   2       37.36       41.32      0.77 o 
   5   8   2       10.28       13.83      0.58 o 
   6   8   2        2.22        0.76      0.36 o 
   7   8   2      102.88       89.73      1.67 o 
   8   8   2       13.72       11.00      0.55 o 
   9   8   2       12.60        9.55      0.57 o 
  10   8   2        7.05        8.09      1.51 o 
 -10   9   2        5.81        6.15      0.76 o 
  -9   9   2        2.99        1.58      0.56 o 
  -8   9   2        9.28       11.93      0.83 o 
  -7   9   2        0.59        1.56      0.50 o 
  -6   9   2      111.89      112.52      1.84 o 
  -5   9   2       30.20       25.59      0.83 o 
  -4   9   2       93.66       97.96      1.46 o 
  -3   9   2      369.59      340.31      3.00 o 
  -2   9   2       36.14       36.48      1.05 o 
  -1   9   2      422.57      438.56      3.42 o 
   0   9   2       53.82       50.33      0.79 o 
   1   9   2      297.61      308.18      2.10 o 
   2   9   2       53.78       49.93      0.98 o 
   3   9   2        3.74        6.56      0.34 o 
   4   9   2       84.48       73.00      1.06 o 
   5   9   2       94.30       80.16      1.35 o 
   6   9   2       81.04       69.35      1.35 o 
   7   9   2        4.86        4.27      0.48 o 
   8   9   2       11.72       11.61      0.82 o 
   9   9   2        0.36        0.93      0.62 o 
  10   9   2        1.24        2.00      0.94 o 
 -10  10   2        4.67        4.29      0.81 o 
  -9  10   2        0.50       -0.57      0.70 o 
  -8  10   2        0.32        0.57      0.55 o 
  -7  10   2       27.77       29.30      1.02 o 
  -6  10   2       93.33       89.49      1.65 o 
  -5  10   2       99.20      103.65      1.93 o 
  -4  10   2      382.30      376.03      5.15 o 
  -3  10   2       86.33       80.87      1.27 o 
  -2  10   2      335.97      325.78      3.80 o 
  -1  10   2       79.79       79.58      1.69 o 
   0  10   2        6.13        6.42      0.45 o 
   1  10   2       18.40       25.91      0.71 o 
   2  10   2        0.38        1.74      0.29 o 
   3  10   2       10.53        9.07      0.46 o 
   4  10   2       15.40        9.68      0.60 o 
   5  10   2       13.28        9.40      0.63 o 
   6  10   2       48.34       40.47      1.20 o 
   7  10   2        5.66        4.31      0.54 o 
   8  10   2       58.78       58.98      1.79 o 
   9  10   2       13.01       15.36      1.30 o 
  -9  11   2        1.32        1.42      1.00 o 
  -8  11   2       36.33       41.56      2.24 o 
  -7  11   2      134.62      141.32      3.06 o 
  -6  11   2        3.89        4.50      0.71 o 
  -5  11   2      387.77      383.90      5.04 o 
  -4  11   2       73.65       79.01      2.63 o 
  -3  11   2       77.92       75.17      1.57 o 
  -2  11   2       73.65       73.52      1.37 o 
  -1  11   2       34.17       30.23      0.85 o 
   0  11   2        1.36        1.31      0.34 o 
   1  11   2        6.18        6.50      0.54 o 
   2  11   2       51.70       59.20      1.73 o 
   3  11   2      168.40      172.41      2.26 o 
   4  11   2       68.07       59.57      1.59 o 
   5  11   2        3.41        2.80      0.65 o 
   6  11   2        3.02        3.91      0.62 o 
   7  11   2       20.11       25.53      1.23 o 
   8  11   2        3.83        5.67      0.74 o 
   9  11   2        0.08       -0.30      0.63 o 
  -9  12   2       11.17       11.93      1.48 o 
  -8  12   2        3.90        4.50      1.02 o 
  -7  12   2        8.95        9.14      1.14 o 
  -6  12   2        1.16        1.47      0.66 o 
  -5  12   2       11.50       13.18      1.37 o 
  -4  12   2        1.48        2.13      0.83 o 
  -3  12   2      427.74      425.78      3.81 o 
  -2  12   2      361.28      351.89      3.35 o 
  -1  12   2      138.54      133.03      1.91 o 
   0  12   2       13.91       13.45      0.67 o 
   1  12   2      184.15      176.68      3.61 o 
   2  12   2       91.67       81.85      1.61 o 
   3  12   2       17.17       15.97      0.79 o 
   4  12   2      273.45      258.77      3.68 o 
   5  12   2        0.08       -0.52      0.52 o 
   6  12   2       17.49       18.50      1.06 o 
   7  12   2        6.27        7.19      0.85 o 
   8  12   2        7.15        5.82      1.25 o 
  -8  13   2        0.25        1.12      1.20 o 
  -7  13   2       27.66       30.23      2.01 o 
  -6  13   2       11.53       15.61      1.49 o 
  -5  13   2       69.22       62.20      2.68 o 
  -4  13   2       77.14       80.45      2.28 o 
  -3  13   2       16.17       16.81      0.75 o 
  -2  13   2       77.10       79.00      1.54 o 
  -1  13   2       88.20       81.68      1.64 o 
   0  13   2       22.86       22.82      1.31 o 
   1  13   2       12.62       10.21      0.82 o 
   2  13   2      576.85      575.14      7.96 o 
   3  13   2       24.06       26.62      1.02 o 
   4  13   2        5.99        4.89      0.81 o 
   5  13   2        2.41        1.92      0.62 o 
   6  13   2        0.19        0.39      0.59 o 
   7  13   2        0.93        1.04      0.65 o 
   8  13   2        6.39        4.19      0.71 o 
  -8  14   2       22.72       31.58      2.23 o 
  -7  14   2        0.36        0.50      1.79 o 
  -6  14   2       25.12       23.88      2.30 o 
  -5  14   2       21.12       21.47      1.56 o 
  -4  14   2       30.99       29.58      1.48 o 
  -3  14   2        3.28        2.36      0.65 o 
  -2  14   2       19.72       19.93      0.85 o 
  -1  14   2      137.73      149.85      2.56 o 
   0  14   2       10.14       10.65      0.88 o 
   1  14   2       29.42       29.09      1.30 o 
   2  14   2       28.48       26.43      1.15 o 
   3  14   2      131.66      130.92      3.43 o 
   4  14   2       86.45       92.45      2.24 o 
   5  14   2       31.55       33.94      1.42 o 
   6  14   2        7.02        7.14      0.88 o 
   7  14   2       17.09       18.86      1.19 o 
  -7  15   2       24.29       28.70      1.69 o 
  -6  15   2        1.84        0.24      0.70 o 
  -5  15   2        0.13       -0.74      0.75 o 
  -4  15   2        0.11       -0.72      0.72 o 
  -3  15   2        1.55        1.66      0.61 o 
  -2  15   2        9.15        9.19      0.89 o 
  -1  15   2       32.15       32.77      1.29 o 
   0  15   2      248.85      238.41      5.53 o 
   1  15   2        2.39        2.40      0.62 o 
   2  15   2       22.13       21.07      1.08 o 
   3  15   2        0.02        0.14      0.65 o 
   4  15   2       16.94       20.04      1.16 o 
   5  15   2       13.88       11.88      1.00 o 
   6  15   2        4.74        6.72      0.89 o 
  -6  16   2       30.19       31.32      1.76 o 
  -5  16   2        0.43       -0.63      1.14 o 
  -4  16   2        6.68        5.46      1.23 o 
  -3  16   2        2.07        0.61      1.55 o 
  -2  16   2        6.76        6.26      0.84 o 
  -1  16   2        3.56        4.66      0.96 o 
   0  16   2        2.65        2.00      0.63 o 
   1  16   2        1.04        0.54      0.56 o 
   2  16   2        0.07       -0.76      0.76 o 
   3  16   2       59.56       59.14      2.25 o 
   4  16   2        0.01        1.69      0.77 o 
   5  16   2        4.88        8.06      0.94 o 
  -5  17   2        2.47        2.12      1.01 o 
  -4  17   2        0.91        0.50      0.98 o 
  -3  17   2       18.92       15.47      1.62 o 
  -2  17   2       28.21       27.47      2.69 o 
  -1  17   2        2.51        3.83      0.87 o 
   0  17   2       39.65       39.96      1.80 o 
   1  17   2        4.26        4.68      0.74 o 
   2  17   2       17.79       14.58      1.15 o 
   3  17   2        0.30        0.13      0.77 o 
   4  17   2       12.79       13.30      1.26 o 
  -3  18   2        2.14        0.33      1.02 o 
  -2  18   2       11.90       11.38      1.48 o 
  -1  18   2        0.19        0.38      0.72 o 
   0  18   2        3.16        4.61      0.96 o 
   1  18   2       16.98       18.92      1.37 o 
   2  18   2       23.84       20.39      1.38 o 
   3  18   2       10.84       11.80      1.22 o 
 -11   0   3       23.17       28.19      2.86 o 
  -9   0   3        4.55        3.33      0.77 o 
  -7   0   3      328.05      308.93      3.62 o 
  -5   0   3     3093.10     3290.90     25.38 o 
  -3   0   3        3.43        3.04      0.58 o 
  -1   0   3      256.60      240.51      4.11 o 
   1   0   3     5525.04     5293.62     54.05 o 
   3   0   3      351.60      365.02      4.19 o 
   5   0   3        6.97       11.40      1.25 o 
   7   0   3        0.03       -0.56      0.79 o 
   9   0   3       16.32       16.33      2.04 o 
  11   0   3        7.07        6.52      1.79 o 
 -11   1   3        2.68        3.64      1.09 o 
 -10   1   3      115.91      106.05      3.57 o 
  -9   1   3       66.80       67.50      2.00 o 
  -8   1   3      131.21      119.66      2.11 o 
  -7   1   3        6.83        4.95      0.42 o 
  -6   1   3       39.39       42.85      0.93 o 
  -5   1   3        1.96        0.65      0.25 o 
  -4   1   3      233.57      257.84      2.49 o 
  -3   1   3     3107.54     3286.87     25.70 o 
  -2   1   3      564.54      587.21      7.05 o 
  -1   1   3      118.95      127.17      1.52 o 
   0   1   3       32.35       30.17      0.60 o 
   1   1   3      798.83      784.23      5.42 o 
   2   1   3        9.54        9.01      0.50 o 
   3   1   3     2686.34     2647.28     16.64 o 
   4   1   3      574.56      601.03      4.46 o 
   5   1   3       30.84       33.80      1.43 o 
   6   1   3        0.34       -0.55      0.55 o 
   7   1   3      162.27      152.76      3.05 o 
   8   1   3       98.41      102.95      2.36 o 
   9   1   3        3.07        3.14      0.63 o 
  10   1   3        5.52        4.98      0.74 o 
  11   1   3        5.82        4.82      1.22 o 
 -11   2   3       37.35       42.26      2.48 o 
 -10   2   3        2.79        3.25      1.03 o 
  -9   2   3       57.44       49.98      1.77 o 
  -8   2   3      403.59      398.53      3.64 o 
  -7   2   3        3.10        1.89      0.36 o 
  -6   2   3       30.76       36.40      0.93 o 
  -5   2   3        2.67        5.99      0.39 o 
  -4   2   3      420.30      434.87      3.25 o 
  -3   2   3       92.08       99.48      1.94 o 
  -2   2   3       52.75       62.89      1.86 o 
  -1   2   3      107.35      104.13      1.30 o 
   0   2   3       11.99       15.68      0.76 o 
   1   2   3      704.83      714.72      6.61 o 
   2   2   3      347.44      381.01      2.17 o 
   3   2   3      782.40      796.97      4.41 o 
   4   2   3        7.68        6.37      0.33 o 
   5   2   3      164.71      180.46      2.70 o 
   6   2   3       81.52       82.39      1.71 o 
   7   2   3        4.06        1.74      0.50 o 
   8   2   3      109.27      104.88      2.22 o 
   9   2   3        5.08        6.55      0.76 o 
  10   2   3       24.19       25.75      1.32 o 
  11   2   3       12.00       11.75      1.57 o 
 -11   3   3        2.53        4.59      1.14 o 
 -10   3   3       31.41       33.38      2.71 o 
  -9   3   3       59.21       53.60      1.87 o 
  -8   3   3        5.28        3.10      0.72 o 
  -7   3   3        8.41        5.05      0.73 o 
  -6   3   3       78.96       79.25      1.38 o 
  -5   3   3        0.00        0.58      0.23 o 
  -4   3   3       60.89       75.69      1.13 o 
  -3   3   3      461.68      487.58      5.31 o 
  -2   3   3      443.98      453.26      4.84 o 
  -1   3   3      329.96      316.32      2.63 o 
   0   3   3     2695.67     2799.34     20.88 o 
   1   3   3      177.00      183.37      3.87 o 
   2   3   3      835.17      887.56     19.75 o 
   3   3   3      164.30      189.26      1.58 o 
   4   3   3        2.39        4.44      0.30 o 
   5   3   3      115.99      129.70      1.87 o 
   6   3   3       69.98       68.95      1.55 o 
   7   3   3      282.05      268.72      3.98 o 
   8   3   3       23.50       25.08      1.15 o 
   9   3   3       47.26       48.07      1.64 o 
  10   3   3        0.04        1.12      0.64 o 
  11   3   3       75.59       79.94      2.66 o 
 -11   4   3        1.31        1.09      1.06 o 
 -10   4   3        5.33        4.31      1.03 o 
  -9   4   3        0.27       -0.74      0.74 o 
  -8   4   3       72.37       77.88      1.68 o 
  -7   4   3      106.50       99.62      1.65 o 
  -6   4   3       83.09       81.15      1.22 o 
  -5   4   3        5.29        3.36      0.34 o 
  -4   4   3        1.86        1.75      0.28 o 
  -3   4   3     1898.00     2052.46     16.66 o 
  -2   4   3     1686.65     1874.83     12.66 o 
  -1   4   3     1858.28     1878.79     11.21 o 
   0   4   3      976.52     1034.98      6.38 o 
   1   4   3      804.41      802.37      7.99 o 
   2   4   3        0.55        0.16      0.22 o 
   3   4   3      597.66      588.20      4.01 o 
   4   4   3      491.69      492.29      3.53 o 
   5   4   3      224.03      212.57      2.51 o 
   6   4   3       15.86       15.94      0.76 o 
   7   4   3        0.74        2.49      0.54 o 
   8   4   3        6.21        8.82      0.81 o 
   9   4   3        6.15        9.78      0.96 o 
  10   4   3       12.61       16.05      1.25 o 
  11   4   3        5.63        9.58      1.14 o 
 -11   5   3        0.07       -0.24      0.83 o 
 -10   5   3        0.84        0.38      0.60 o 
  -9   5   3       18.37       19.85      1.16 o 
  -8   5   3      481.30      463.52      4.85 o 
  -7   5   3        5.89        8.23      0.54 o 
  -6   5   3      187.65      186.03      2.06 o 
  -5   5   3      384.35      376.30      3.42 o 
  -4   5   3      297.38      295.08      2.81 o 
  -3   5   3       40.62       39.02      1.09 o 
  -2   5   3       34.26       32.44      0.82 o 
  -1   5   3      650.82      707.99      5.28 o 
   0   5   3     5593.35     5626.67     34.23 o 
   1   5   3     2229.28     2297.22     12.83 o 
   2   5   3       95.19      105.05      1.27 o 
   3   5   3       65.05       55.66      0.97 o 
   4   5   3       83.35       67.44      1.37 o 
   5   5   3      121.93      127.53      1.89 o 
   6   5   3      113.02      117.86      1.97 o 
   7   5   3      244.67      250.20      3.19 o 
   8   5   3        0.07       -0.55      0.60 o 
   9   5   3       14.18       11.19      1.03 o 
  10   5   3       14.05       19.19      1.38 o 
  11   5   3       29.24       33.39      1.79 o 
 -11   6   3        0.04       -0.36      0.86 o 
 -10   6   3       11.04       13.22      1.41 o 
  -9   6   3        0.07        0.84      0.49 o 
  -8   6   3      148.12      142.22      3.88 o 
  -7   6   3       30.33       28.63      0.95 o 
  -6   6   3      324.96      303.77      2.67 o 
  -5   6   3       21.38       21.44      1.06 o 
  -4   6   3       46.24       44.89      1.04 o 
  -3   6   3       51.39       55.82      2.01 o 
  -2   6   3       86.45       89.26      1.46 o 
  -1   6   3     1142.14     1149.74      8.96 o 
   0   6   3      165.16      181.93      2.37 o 
   1   6   3        0.71        1.11      0.13 o 
   2   6   3        1.41        0.20      0.17 o 
   3   6   3       67.49       57.73      1.09 o 
   4   6   3        8.08       12.00      0.53 o 
   5   6   3        8.62        9.64      0.44 o 
   6   6   3       70.95       57.07      1.41 o 
   7   6   3        1.16        2.29      0.49 o 
   8   6   3       39.92       35.03      1.40 o 
   9   6   3        3.03        3.02      0.71 o 
  10   6   3       33.05       31.94      1.71 o 
 -11   7   3        0.12        0.92      0.91 o 
 -10   7   3        2.04        1.02      0.82 o 
  -9   7   3        0.08        0.53      0.54 o 
  -8   7   3       10.97       11.99      0.87 o 
  -7   7   3      456.08      452.68      4.75 o 
  -6   7   3      400.42      399.96      3.24 o 
  -5   7   3      224.30      229.45      2.42 o 
  -4   7   3        0.79        0.30      0.42 o 
  -3   7   3       11.41        9.59      0.84 o 
  -2   7   3       26.12       19.98      0.84 o 
  -1   7   3      357.54      343.95      3.20 o 
   0   7   3      310.39      303.70      4.14 o 
   1   7   3       27.34       26.89      0.47 o 
   2   7   3        1.52        2.03      0.29 o 
   3   7   3        2.22        3.33      0.27 o 
   4   7   3       51.91       59.76      0.94 o 
   5   7   3        1.52        1.72      0.34 o 
   6   7   3        0.76        0.02      0.36 o 
   7   7   3       65.50       53.36      1.42 o 
   8   7   3        1.63        1.21      0.53 o 
   9   7   3        1.78        3.26      0.76 o 
  10   7   3        4.73        5.57      0.99 o 
 -10   8   3        3.29        1.58      0.70 o 
  -9   8   3       42.26       38.06      1.44 o 
  -8   8   3      291.19      297.58      3.92 o 
  -7   8   3       11.89       11.15      0.67 o 
  -6   8   3      473.77      441.53      5.43 o 
  -5   8   3      261.03      243.50      2.36 o 
  -4   8   3      152.62      139.24      2.52 o 
  -3   8   3      372.07      368.04      4.67 o 
  -2   8   3      406.80      407.38      4.38 o 
  -1   8   3        6.95        7.86      0.52 o 
   0   8   3      208.81      231.54      2.39 o 
   1   8   3       49.24       41.64      0.64 o 
   2   8   3      201.50      208.86      1.89 o 
   3   8   3       54.46       65.64      1.08 o 
   4   8   3       21.62       22.90      0.93 o 
   5   8   3       67.98       57.27      1.15 o 
   6   8   3       31.91       33.69      0.95 o 
   7   8   3        7.15        3.44      0.43 o 
   8   8   3        1.25        1.57      0.46 o 
   9   8   3        7.20        7.65      0.97 o 
  10   8   3        8.54        5.47      0.78 o 
 -10   9   3        0.39        0.01      0.86 o 
  -9   9   3        2.69        3.48      0.63 o 
  -8   9   3        2.94        6.57      0.77 o 
  -7   9   3       16.73       17.16      0.92 o 
  -6   9   3        0.84        1.83      0.41 o 
  -5   9   3       72.91       63.88      1.46 o 
  -4   9   3     1170.98     1170.10     10.75 o 
  -3   9   3       43.59       36.42      1.49 o 
  -2   9   3      134.74      126.51      2.86 o 
  -1   9   3       57.54       61.17      1.32 o 
   0   9   3       14.53       19.14      0.45 o 
   1   9   3       85.57       73.33      0.98 o 
   2   9   3        1.56        3.82      0.40 o 
   3   9   3        1.34        0.74      0.29 o 
   4   9   3       35.49       35.02      0.77 o 
   5   9   3        0.20        0.12      0.32 o 
   6   9   3        1.43        1.55      0.38 o 
   7   9   3        2.13        1.21      0.40 o 
   8   9   3        3.84        2.59      0.46 o 
   9   9   3        0.98       -0.22      0.60 o 
 -10  10   3        2.75        1.60      0.98 o 
  -9  10   3        0.02       -0.40      0.63 o 
  -8  10   3        0.06        0.32      0.62 o 
  -7  10   3       10.45       11.27      0.96 o 
  -6  10   3       62.04       64.25      1.58 o 
  -5  10   3        0.02        0.04      0.38 o 
  -4  10   3      146.23      147.63      2.43 o 
  -3  10   3      165.65      172.12      4.86 o 
  -2  10   3      662.52      652.78      6.41 o 
  -1  10   3        0.00        0.03      0.38 o 
   0  10   3      398.61      390.80      3.94 o 
   1  10   3       69.49       62.22      1.14 o 
   2  10   3       22.59       19.99      1.27 o 
   3  10   3        1.45        1.72      0.33 o 
   4  10   3       59.08       51.96      1.23 o 
   5  10   3        6.70        9.58      0.63 o 
   6  10   3      105.15      102.84      1.92 o 
   7  10   3        5.63        5.72      0.60 o 
   8  10   3        5.77        3.52      0.65 o 
   9  10   3       19.81       22.45      1.45 o 
  -9  11   3       13.27       13.31      1.47 o 
  -8  11   3       20.63       16.35      1.51 o 
  -7  11   3        1.20        1.32      0.90 o 
  -6  11   3       26.06       26.84      3.33 o 
  -5  11   3       67.02       71.32      2.65 o 
  -4  11   3      280.34      284.37      5.77 o 
  -3  11   3      170.31      172.01      3.02 o 
  -2  11   3       30.50       28.50      1.25 o 
  -1  11   3       57.18       56.25      1.48 o 
   0  11   3       25.41       23.24      0.82 o 
   1  11   3       85.42       81.99      1.72 o 
   2  11   3      907.17      914.18      8.90 o 
   3  11   3       75.58       72.18      1.50 o 
   4  11   3        5.84        7.23      0.70 o 
   5  11   3       39.91       32.93      1.28 o 
   6  11   3       21.21       19.75      1.09 o 
   7  11   3       59.00       59.26      1.80 o 
   8  11   3        2.98        5.34      0.93 o 
   9  11   3        8.84       10.68      1.15 o 
  -9  12   3        4.57        4.29      1.14 o 
  -8  12   3       13.58       15.22      1.94 o 
  -7  12   3        0.05        0.47      0.87 o 
  -6  12   3        0.23        0.50      0.84 o 
  -5  12   3        9.22       11.19      1.25 o 
  -4  12   3       23.43       26.33      1.68 o 
  -3  12   3      220.85      220.20      3.61 o 
  -2  12   3       50.39       49.81      1.78 o 
  -1  12   3      336.58      323.44      5.84 o 
   0  12   3        2.14        2.03      0.56 o 
   1  12   3        7.19        6.37      0.61 o 
   2  12   3      159.46      170.76      2.66 o 
   3  12   3      218.41      206.78      2.68 o 
   4  12   3       81.68       82.84      1.98 o 
   5  12   3       15.96       14.16      0.95 o 
   6  12   3        0.03       -0.46      0.55 o 
   7  12   3        0.03        0.33      0.61 o 
   8  12   3        3.38        2.77      0.78 o 
  -8  13   3       15.91       19.52      2.08 o 
  -7  13   3        0.80        1.13      0.99 o 
  -6  13   3        1.62        2.22      0.98 o 
  -5  13   3       31.66       32.47      1.98 o 
  -4  13   3        2.20        1.95      0.85 o 
  -3  13   3       72.15       66.15      1.67 o 
  -2  13   3        0.00       -0.39      0.39 o 
  -1  13   3        3.48        4.37      0.59 o 
   0  13   3        9.11        7.72      0.96 o 
   1  13   3      164.62      164.02      3.63 o 
   2  13   3        1.63        1.96      0.49 o 
   3  13   3        6.17        8.84      0.80 o 
   4  13   3      132.88      123.21      2.51 o 
   5  13   3        1.24       -0.01      0.58 o 
   6  13   3        0.05        0.78      0.63 o 
   7  13   3        4.71        3.41      0.72 o 
   8  13   3       32.87       35.47      1.87 o 
  -7  14   3        3.28        1.72      3.42 o 
  -6  14   3        2.39        2.38      1.14 o 
  -5  14   3       24.50       22.59      1.73 o 
  -4  14   3       17.77       16.68      1.14 o 
  -3  14   3       20.05       19.61      0.99 o 
  -2  14   3        5.12        3.84      0.56 o 
  -1  14   3       20.15       20.79      1.04 o 
   0  14   3       50.06       47.77      2.01 o 
   1  14   3        0.02       -0.33      0.61 o 
   2  14   3       24.90       25.22      1.02 o 
   3  14   3        0.37        0.69      0.57 o 
   4  14   3        0.15        1.31      0.93 o 
   5  14   3        2.51        2.56      0.66 o 
   6  14   3       72.93       76.49      2.19 o 
   7  14   3       15.92       20.37      1.25 o 
  -7  15   3       15.24       15.67      1.34 o 
  -6  15   3        1.41       -0.30      0.77 o 
  -5  15   3        2.03        1.20      0.79 o 
  -4  15   3        0.37        0.96      0.89 o 
  -3  15   3        7.72        8.43      1.18 o 
  -2  15   3       57.20       54.01      1.62 o 
  -1  15   3       89.23       87.85      2.15 o 
   0  15   3       35.21       34.40      1.34 o 
   1  15   3       75.05       74.46      2.38 o 
   2  15   3        3.10        2.67      0.60 o 
   3  15   3       79.24       70.78      2.00 o 
   4  15   3       13.15       12.19      0.99 o 
   5  15   3        1.91        1.62      0.66 o 
   6  15   3        9.81        9.07      0.98 o 
  -6  16   3        0.02       -0.84      0.84 o 
  -5  16   3       10.45        7.86      0.99 o 
  -4  16   3        3.70        2.26      0.89 o 
  -3  16   3        2.13        1.03      0.88 o 
  -2  16   3       11.62       11.53      1.36 o 
  -1  16   3        5.10        6.83      0.75 o 
   0  16   3       80.68       77.28      2.03 o 
   1  16   3        0.00        0.79      0.83 o 
   2  16   3        0.09        0.04      0.65 o 
   3  16   3       18.99       18.90      1.32 o 
   4  16   3        0.64        1.39      0.71 o 
   5  16   3        0.03        0.22      0.79 o 
  -4  17   3        5.12        6.77      2.93 o 
  -3  17   3        8.83        5.61      1.15 o 
  -2  17   3        9.13       10.02      1.36 o 
  -1  17   3        4.59        2.67      0.79 o 
   0  17   3       13.42       14.79      1.02 o 
   1  17   3       51.34       51.52      1.96 o 
   2  17   3        2.12        1.52      0.73 o 
   3  17   3        2.29        3.15      1.15 o 
   4  17   3       38.61       41.78      1.95 o 
  -2  18   3        7.92        7.36      1.33 o 
  -1  18   3        2.58        1.20      0.64 o 
   0  18   3        0.36        1.72      0.74 o 
   1  18   3        0.74        0.60      0.59 o 
   2  18   3        7.79        7.39      1.02 o 
 -10   0   4       10.53        7.15      1.66 o 
  -8   0   4      112.32       93.50      2.74 o 
  -6   0   4       88.55      107.65      2.32 o 
  -4   0   4     1411.52     1458.67     18.28 o 
  -2   0   4      341.18      339.94      5.86 o 
   0   0   4     1911.94     1932.41     33.35 o 
   2   0   4        1.73        0.67      0.33 o 
   4   0   4      194.27      183.35      3.04 o 
   6   0   4       41.96       38.43      2.49 o 
   8   0   4       49.91       58.35      2.19 o 
  10   0   4       57.38       58.07      3.86 o 
 -11   1   4       13.80       11.13      1.40 o 
 -10   1   4       11.13        8.18      1.73 o 
  -9   1   4      100.83      102.69      2.12 o 
  -8   1   4       52.89       44.25      1.34 o 
  -7   1   4       92.36       77.46      1.40 o 
  -6   1   4      132.87      129.21      1.81 o 
  -5   1   4      119.69      122.04      1.98 o 
  -4   1   4      258.78      290.41      9.81 o 
  -3   1   4       14.45       16.46      0.71 o 
  -2   1   4      225.51      214.26      5.22 o 
  -1   1   4       57.79       65.79      1.15 o 
   0   1   4     1156.14     1145.52      7.03 o 
   1   1   4     1443.78     1421.19     14.90 o 
   2   1   4      103.77      107.68      1.38 o 
   3   1   4       14.38       14.34      0.44 o 
   4   1   4      116.22      141.37      2.99 o 
   5   1   4       81.72       67.43      1.33 o 
   6   1   4        8.94        5.97      0.51 o 
   7   1   4       65.51       62.32      2.06 o 
   8   1   4        0.17       -0.33      0.44 o 
   9   1   4       17.40       16.54      1.14 o 
  10   1   4       16.50       19.81      1.72 o 
  11   1   4        1.86        4.56      1.16 o 
 -11   2   4       14.47       17.75      2.65 o 
 -10   2   4       31.94       32.99      2.04 o 
  -9   2   4      123.33      115.08      2.26 o 
  -8   2   4        0.18        1.16      0.39 o 
  -7   2   4        7.93        9.46      0.68 o 
  -6   2   4        8.23        5.98      0.43 o 
  -5   2   4      481.65      523.30      4.80 o 
  -4   2   4      270.80      294.07      5.13 o 
  -3   2   4        0.05       -0.02      0.41 o 
  -2   2   4      221.36      253.82      2.46 o 
  -1   2   4       56.61       66.10      1.04 o 
   0   2   4       88.30       93.33      1.18 o 
   1   2   4     1135.56     1140.45      5.96 o 
   2   2   4      267.54      309.57      4.56 o 
   3   2   4      252.15      268.77      1.82 o 
   4   2   4       86.24       87.97      1.40 o 
   5   2   4       26.61       26.27      1.35 o 
   6   2   4      262.87      257.31      2.99 o 
   7   2   4       18.28       15.57      0.95 o 
   8   2   4      121.35      125.22      3.35 o 
   9   2   4       91.25       96.44      2.60 o 
  10   2   4       35.27       39.41      2.10 o 
  11   2   4        6.48       11.29      1.59 o 
 -11   3   4       36.01       44.43      2.54 o 
 -10   3   4        9.04        8.47      0.98 o 
  -9   3   4        0.69        1.27      0.63 o 
  -8   3   4       12.45        9.68      0.62 o 
  -7   3   4       10.42        4.83      0.90 o 
  -6   3   4      412.53      426.45      4.66 o 
  -5   3   4       31.17       30.30      0.73 o 
  -4   3   4        3.74        4.16      0.45 o 
  -3   3   4     2316.01     2493.52     20.14 o 
  -2   3   4      198.76      217.25      2.35 o 
  -1   3   4     1362.32     1372.42      9.40 o 
   0   3   4     1387.89     1461.14      9.89 o 
   1   3   4        5.64        4.83      0.36 o 
   2   3   4      337.22      356.91      3.90 o 
   3   3   4      336.87      315.67      2.19 o 
   4   3   4       68.35       78.89      1.64 o 
   5   3   4      114.67      107.36      1.43 o 
   6   3   4       14.06       15.02      0.73 o 
   7   3   4       35.96       33.70      1.40 o 
   8   3   4      188.53      180.13      5.79 o 
   9   3   4       40.76       41.71      1.78 o 
  10   3   4        0.90        1.18      0.89 o 
  11   3   4       17.27       18.98      1.43 o 
 -11   4   4       26.59       36.72      2.36 o 
 -10   4   4       60.50       65.12      2.22 o 
  -9   4   4       30.19       32.32      1.50 o 
  -8   4   4       62.49       58.44      1.52 o 
  -7   4   4        0.19       -0.48      0.48 o 
  -6   4   4       25.20       25.12      1.07 o 
  -5   4   4      503.32      507.56      5.47 o 
  -4   4   4      595.07      624.01      6.55 o 
  -3   4   4      198.66      178.74      2.48 o 
  -2   4   4      464.29      474.09      4.21 o 
  -1   4   4      117.61      115.31      1.50 o 
   0   4   4       54.78       51.13      0.95 o 
   1   4   4       37.84       26.33      0.85 o 
   2   4   4       69.20       54.50      0.99 o 
   3   4   4        9.42        9.75      0.41 o 
   4   4   4        4.51        2.83      0.25 o 
   5   4   4       77.55       82.98      1.21 o 
   6   4   4        0.32        1.42      0.52 o 
   7   4   4      295.61      296.05      4.28 o 
   8   4   4        0.50        1.51      0.97 o 
   9   4   4        0.77        1.37      0.75 o 
  10   4   4        5.82        4.50      0.88 o 
 -11   5   4       64.88       81.94      3.44 o 
 -10   5   4        7.81        7.10      0.91 o 
  -9   5   4       29.04       26.25      1.33 o 
  -8   5   4        7.22        7.10      0.58 o 
  -7   5   4      127.02      114.84      2.18 o 
  -6   5   4        0.05       -0.33      0.47 o 
  -5   5   4        0.01        0.08      0.39 o 
  -4   5   4        0.01        0.91      0.39 o 
  -3   5   4      157.02      193.46      2.69 o 
  -2   5   4        0.00        0.34      0.23 o 
  -1   5   4     1970.54     2177.39     12.55 o 
   0   5   4        5.25        6.64      0.43 o 
   1   5   4      499.26      494.07      4.00 o 
   2   5   4       21.71       26.19      0.71 o 
   3   5   4      232.42      211.58      2.66 o 
   4   5   4       46.00       38.62      1.10 o 
   5   5   4       11.13        9.47      0.82 o 
   6   5   4       31.96       24.89      1.17 o 
   7   5   4      120.99      112.07      3.78 o 
   8   5   4        0.21        1.68      0.79 o 
   9   5   4        5.26        5.72      0.85 o 
  10   5   4       35.70       34.93      1.79 o 
 -11   6   4        4.06        6.45      1.27 o 
 -10   6   4        0.19        2.55      0.74 o 
  -9   6   4        8.42        6.16      0.80 o 
  -8   6   4       13.30       13.66      0.76 o 
  -7   6   4        0.75        0.25      0.38 o 
  -6   6   4      267.19      241.98      4.20 o 
  -5   6   4       66.63       57.25      1.57 o 
  -4   6   4       37.01       38.83      1.30 o 
  -3   6   4       30.10       34.10      1.14 o 
  -2   6   4       19.40       21.53      0.75 o 
  -1   6   4     3095.79     3256.95     18.25 o 
   0   6   4      738.74      735.96      5.33 o 
   1   6   4     1032.94     1093.59      7.25 o 
   2   6   4       18.04       18.02      0.80 o 
   3   6   4        0.57        0.10      0.28 o 
   4   6   4        8.50        8.49      0.65 o 
   5   6   4      146.98      127.36      1.99 o 
   6   6   4       37.65       44.77      1.72 o 
   7   6   4        3.30        4.15      0.73 o 
   8   6   4       26.06       23.13      1.79 o 
   9   6   4        8.53        9.24      0.96 o 
  10   6   4       51.97       55.11      2.20 o 
 -10   7   4        7.17        8.36      1.26 o 
  -9   7   4        1.44        0.99      0.57 o 
  -8   7   4       16.30       15.87      0.94 o 
  -7   7   4      153.96      148.68      2.23 o 
  -6   7   4      201.50      202.15      3.29 o 
  -5   7   4        0.06       -0.01      0.50 o 
  -4   7   4      100.84       95.47      2.04 o 
  -3   7   4       58.14       48.52      1.76 o 
  -2   7   4        0.67        0.14      0.35 o 
  -1   7   4       25.93       29.57      0.90 o 
   0   7   4      577.34      544.58      4.46 o 
   1   7   4      665.38      713.50      4.65 o 
   2   7   4        7.98        7.10      0.40 o 
   3   7   4      103.25      100.48      1.55 o 
   4   7   4       45.46       50.33      1.02 o 
   5   7   4        8.89        8.65      0.60 o 
   6   7   4       74.05       64.45      1.88 o 
   7   7   4      153.13      133.86      2.89 o 
   8   7   4        7.21        7.32      0.88 o 
   9   7   4       18.36       19.67      1.32 o 
  10   7   4        2.31        1.22      0.73 o 
 -10   8   4        1.56        1.31      0.78 o 
  -9   8   4       84.50       81.00      2.11 o 
  -8   8   4       45.30       43.71      1.48 o 
  -7   8   4       63.43       65.82      1.58 o 
  -6   8   4      120.34      126.88      2.06 o 
  -5   8   4      366.68      363.94      5.54 o 
  -4   8   4       13.98       17.45      0.97 o 
  -3   8   4       85.67       91.48      1.73 o 
  -2   8   4       53.89       56.70      1.53 o 
  -1   8   4      583.50      582.51      4.89 o 
   0   8   4        5.32        5.75      0.51 o 
   1   8   4      540.62      534.33      4.53 o 
   2   8   4       45.98       43.23      0.94 o 
   3   8   4      106.49       99.15      1.26 o 
   4   8   4       66.24       70.35      1.10 o 
   5   8   4       38.84       35.76      1.93 o 
   6   8   4       48.85       52.59      1.44 o 
   7   8   4        6.28        5.94      0.78 o 
   8   8   4        9.68        8.54      0.90 o 
   9   8   4       19.79       17.70      1.26 o 
 -10   9   4        0.01       -0.63      0.63 o 
  -9   9   4       10.71       11.44      0.92 o 
  -8   9   4       14.32       14.91      0.95 o 
  -7   9   4       83.94       92.55      1.79 o 
  -6   9   4        5.85        4.02      0.48 o 
  -5   9   4      294.91      307.49      5.53 o 
  -4   9   4      254.68      244.65      4.61 o 
  -3   9   4       10.43        8.88      1.15 o 
  -2   9   4       32.04       29.09      1.41 o 
  -1   9   4        7.35        8.96      0.62 o 
   0   9   4        0.01       -0.23      0.25 o 
   1   9   4      293.70      287.92      3.20 o 
   2   9   4      387.06      387.41      3.00 o 
   3   9   4      369.50      357.49      3.59 o 
   4   9   4        5.93        7.72      0.52 o 
   5   9   4        0.80        1.02      0.36 o 
   6   9   4        1.80        1.99      0.44 o 
   7   9   4       28.13       26.25      1.15 o 
   8   9   4        0.38       -0.64      0.89 o 
   9   9   4        0.45        0.08      0.58 o 
  -9  10   4       67.07       78.36      2.52 o 
  -8  10   4       67.33       61.74      3.40 o 
  -7  10   4       68.94       69.14      2.14 o 
  -6  10   4        1.74        1.08      0.44 o 
  -5  10   4        0.40       -0.20      0.43 o 
  -4  10   4       39.79       38.93      2.02 o 
  -3  10   4        0.43        0.38      0.65 o 
  -2  10   4        0.59        1.14      0.52 o 
  -1  10   4       24.49       21.37      1.07 o 
   0  10   4       18.91       16.60      0.89 o 
   1  10   4       11.66       12.01      0.90 o 
   2  10   4      130.20      125.63      1.80 o 
   3  10   4      491.29      490.83      3.86 o 
   4  10   4       33.88       31.62      1.16 o 
   5  10   4        8.83        9.17      0.65 o 
   6  10   4        9.38        8.60      0.66 o 
   7  10   4        9.43        8.90      0.92 o 
   8  10   4       10.48       10.42      1.06 o 
   9  10   4       36.33       40.48      1.93 o 
  -9  11   4       58.74       60.88      2.86 o 
  -8  11   4       24.15       32.35      2.09 o 
  -7  11   4       74.18       85.35      3.13 o 
  -6  11   4       24.19       27.85      1.82 o 
  -5  11   4       80.56       89.54      7.04 o 
  -4  11   4        0.35        0.43      0.77 o 
  -3  11   4        0.74        1.12      0.84 o 
  -2  11   4       90.65       99.98      2.92 o 
  -1  11   4      243.59      244.73      6.01 o 
   0  11   4       26.54       24.02      0.99 o 
   1  11   4        0.05       -0.54      0.54 o 
   2  11   4       22.20       20.74      0.95 o 
   3  11   4       33.25       31.00      1.05 o 
   4  11   4       31.92       36.99      1.53 o 
   5  11   4      138.03      140.71      2.66 o 
   6  11   4        0.34        1.07      0.54 o 
   7  11   4        2.22        1.79      0.93 o 
   8  11   4        9.80       12.63      1.51 o 
  -8  12   4        1.97        2.95      1.75 o 
  -7  12   4       12.60       15.19      1.52 o 
  -6  12   4        7.93        8.50      1.23 o 
  -5  12   4       15.40       17.96      2.26 o 
  -4  12   4       29.54       33.92      1.93 o 
  -3  12   4      101.85       98.39      3.06 o 
  -2  12   4       20.95       18.54      1.12 o 
  -1  12   4        2.96        1.64      0.61 o 
   0  12   4      213.85      220.07      3.57 o 
   1  12   4       12.03       10.35      0.80 o 
   2  12   4      124.72      123.43      2.30 o 
   3  12   4        0.05        0.47      0.42 o 
   4  12   4       14.51       16.63      0.99 o 
   5  12   4        0.46        0.42      0.58 o 
   6  12   4        0.69        0.45      0.56 o 
   7  12   4        1.14        0.42      0.87 o 
   8  12   4       14.77       19.24      1.87 o 
  -8  13   4       15.08       13.95      4.84 o 
  -7  13   4        4.40        6.07      2.53 o 
  -6  13   4       13.82       15.31      1.88 o 
  -5  13   4       15.49       13.10      1.43 o 
  -4  13   4       23.94       19.65      1.60 o 
  -3  13   4       11.27       11.59      0.97 o 
  -2  13   4        7.10        7.23      0.81 o 
  -1  13   4       18.25       14.76      1.01 o 
   0  13   4        0.22       -0.21      0.52 o 
   1  13   4        0.43        0.21      0.48 o 
   2  13   4       37.69       39.04      1.21 o 
   3  13   4       82.16       75.68      1.97 o 
   4  13   4       24.14       24.25      1.20 o 
   5  13   4       36.53       36.73      1.67 o 
   6  13   4        0.04        0.75      0.58 o 
   7  13   4        2.04        4.49      1.10 o 
  -7  14   4        0.01        1.16      1.06 o 
  -6  14   4        1.36        1.02      1.63 o 
  -5  14   4       35.54       33.40      2.10 o 
  -4  14   4        8.21        8.86      1.24 o 
  -3  14   4        0.07        0.34      0.63 o 
  -2  14   4       31.61       28.36      1.42 o 
  -1  14   4        2.60        2.36      0.62 o 
   0  14   4        0.28       -0.56      0.56 o 
   1  14   4       35.47       36.19      1.54 o 
   2  14   4        0.01        0.15      0.49 o 
   3  14   4        0.06        1.13      0.68 o 
   4  14   4        1.35        1.25      0.59 o 
   5  14   4        0.07        0.27      0.58 o 
   6  14   4        6.58        9.67      1.15 o 
  -6  15   4       19.97       23.66      1.95 o 
  -5  15   4        5.57        3.01      1.56 o 
  -4  15   4        0.66        1.21      1.34 o 
  -3  15   4        4.97        4.83      0.74 o 
  -2  15   4       10.62       11.90      1.03 o 
  -1  15   4       10.39       11.65      1.03 o 
   0  15   4       30.14       28.47      1.46 o 
   1  15   4       13.99       12.94      1.01 o 
   2  15   4       18.87       17.34      0.91 o 
   3  15   4        0.13       -0.35      0.80 o 
   4  15   4        4.47        2.69      0.78 o 
   5  15   4        0.08        0.40      0.62 o 
   6  15   4       19.43       22.63      1.60 o 
  -5  16   4        0.26        0.68      0.87 o 
  -4  16   4       22.16       20.38      2.08 o 
  -3  16   4        4.72        3.33      1.00 o 
  -2  16   4        3.05        1.94      0.69 o 
  -1  16   4       10.11        8.95      0.98 o 
   0  16   4       44.84       45.31      1.86 o 
   1  16   4        0.76        0.84      0.74 o 
   2  16   4        3.47        1.42      0.69 o 
   3  16   4        3.15        1.94      0.64 o 
   4  16   4        1.35        1.34      0.61 o 
   5  16   4       36.30       44.60      1.92 o 
  -4  17   4        1.23       -1.18      1.18 o 
  -3  17   4        0.24       -0.56      0.99 o 
  -2  17   4       10.22       13.12      1.50 o 
  -1  17   4        3.20        2.61      0.77 o 
   0  17   4       20.76       18.86      1.32 o 
   1  17   4        9.18        8.32      1.04 o 
   2  17   4        1.71        2.05      0.76 o 
   3  17   4        0.00       -1.13      1.19 o 
  -1  18   4        3.34        3.42      1.13 o 
   0  18   4        2.14        1.26      0.76 o 
 -11   0   5        1.61        4.27      1.50 o 
  -9   0   5      129.17      111.83      3.33 o 
  -7   0   5       39.25       29.15      1.33 o 
  -5   0   5      513.45      547.70      9.46 o 
  -3   0   5       12.08       17.70      1.35 o 
  -1   0   5      518.56      497.11      7.80 o 
   1   0   5     1652.78     1791.94     22.66 o 
   3   0   5     1289.15     1471.33     12.75 o 
   5   0   5        1.30        0.93      0.51 o 
   7   0   5       55.98       47.41      2.41 o 
   9   0   5        1.39        3.12      1.38 o 
 -11   1   5        2.90        4.75      1.80 o 
 -10   1   5       11.58       13.63      1.25 o 
  -9   1   5       35.52       26.51      1.19 o 
  -8   1   5       40.53       39.29      1.78 o 
  -7   1   5       16.80       11.56      0.63 o 
  -6   1   5       34.20       33.74      1.17 o 
  -5   1   5       22.71       23.80      1.22 o 
  -4   1   5       24.80       25.18      1.47 o 
  -3   1   5       27.63       33.31      1.31 o 
  -2   1   5       22.36       29.26      1.62 o 
  -1   1   5      383.92      383.10      3.62 o 
   0   1   5       73.02       49.64      0.86 o 
   1   1   5      119.71      127.75      3.16 o 
   2   1   5       17.75       16.42      0.46 o 
   3   1   5        1.96        3.06      0.78 o 
   4   1   5        4.62        5.25      0.55 o 
   5   1   5      174.13      185.45      2.40 o 
   6   1   5      235.19      238.91      2.95 o 
   7   1   5       13.27       14.20      0.83 o 
   8   1   5      140.30      131.74      5.32 o 
   9   1   5       15.96       19.92      1.54 o 
  10   1   5        0.97        2.65      1.00 o 
 -11   2   5        9.25       11.35      1.51 o 
 -10   2   5        7.93        8.46      0.92 o 
  -9   2   5        0.29        1.18      0.52 o 
  -8   2   5        4.80        5.12      0.63 o 
  -7   2   5       81.02       75.66      1.87 o 
  -6   2   5       59.69       56.85      1.64 o 
  -5   2   5      149.09      163.52      2.60 o 
  -4   2   5        3.05        1.44      0.41 o 
  -3   2   5      115.33      113.60      1.97 o 
  -2   2   5      996.45     1007.14      6.41 o 
  -1   2   5     1145.19     1338.52      9.36 o 
   0   2   5      237.15      242.26      2.31 o 
   1   2   5      301.10      358.70      2.48 o 
   2   2   5      149.05      137.01      1.23 o 
   3   2   5      121.63      116.45      1.36 o 
   4   2   5     1102.88     1096.15     11.32 o 
   5   2   5        0.02        0.37      0.36 o 
   6   2   5        2.54        2.36      0.40 o 
   7   2   5       45.92       39.33      1.62 o 
   8   2   5       23.10       26.18      1.58 o 
   9   2   5       58.84       66.05      2.23 o 
  10   2   5       12.07        6.96      1.22 o 
 -11   3   5        8.42       12.28      1.47 o 
 -10   3   5        1.06        0.55      0.63 o 
  -9   3   5       75.71       71.33      1.87 o 
  -8   3   5        0.34        0.10      0.48 o 
  -7   3   5        0.13       -0.03      0.48 o 
  -6   3   5       50.15       45.77      1.26 o 
  -5   3   5       13.46       11.87      0.67 o 
  -4   3   5       79.34       76.60      2.69 o 
  -3   3   5      152.10      179.84      2.60 o 
  -2   3   5      451.78      464.30      4.14 o 
  -1   3   5      403.71      417.90      3.04 o 
   0   3   5     2319.31     2561.49     24.79 o 
   1   3   5      264.71      269.08      2.55 o 
   2   3   5     1036.90     1043.80      6.28 o 
   3   3   5       12.38       13.30      0.37 o 
   4   3   5      125.39      127.26      1.54 o 
   5   3   5       47.68       56.47      1.24 o 
   6   3   5        9.45        9.46      0.84 o 
   7   3   5        2.42        2.39      0.66 o 
   8   3   5       71.11       68.80      3.20 o 
   9   3   5       21.64       20.59      1.48 o 
  10   3   5       25.93       27.36      1.61 o 
 -11   4   5        2.98        7.33      1.26 o 
 -10   4   5        0.40        0.27      0.67 o 
  -9   4   5        4.29        5.49      0.68 o 
  -8   4   5      112.68      112.12      1.99 o 
  -7   4   5       98.96       96.06      2.03 o 
  -6   4   5       13.22       12.03      0.95 o 
  -5   4   5       12.98       10.12      0.79 o 
  -4   4   5       24.11       26.47      1.03 o 
  -3   4   5       64.16       63.42      1.84 o 
  -2   4   5      517.85      580.77      4.43 o 
  -1   4   5      251.82      255.45      2.66 o 
   0   4   5        0.07        0.02      0.25 o 
   1   4   5        0.17        0.90      0.25 o 
   2   4   5       47.17       54.96      0.88 o 
   3   4   5       19.58       27.43      0.53 o 
   4   4   5      112.66      109.56      1.38 o 
   5   4   5       70.57       68.81      1.80 o 
   6   4   5      471.90      431.22      5.21 o 
   7   4   5       79.72       86.28      3.51 o 
   8   4   5        1.20        1.68      0.84 o 
   9   4   5       18.38       19.25      1.31 o 
  10   4   5        0.29        0.47      0.70 o 
 -11   5   5        0.02       -0.98      0.98 o 
 -10   5   5        0.80        0.55      0.81 o 
  -9   5   5        5.56        6.50      0.71 o 
  -8   5   5       11.58        9.48      0.62 o 
  -7   5   5       11.54        9.01      0.81 o 
  -6   5   5      479.70      476.27      8.85 o 
  -5   5   5       26.69       19.59      1.00 o 
  -4   5   5       31.13       31.90      1.23 o 
  -3   5   5      178.87      195.28      2.82 o 
  -2   5   5      142.66      136.10      1.84 o 
  -1   5   5       24.68       25.64      0.77 o 
   0   5   5        5.62        4.65      0.60 o 
   1   5   5      348.97      338.82      3.15 o 
   2   5   5      189.69      180.96      2.15 o 
   3   5   5       30.48       31.71      0.75 o 
   4   5   5      413.72      375.79      4.42 o 
   5   5   5       14.84       16.25      0.95 o 
   6   5   5        4.22        5.02      0.71 o 
   7   5   5        0.01        1.74      0.70 o 
   8   5   5      197.18      174.39      3.56 o 
   9   5   5       32.85       32.66      1.68 o 
  10   5   5       12.61       13.71      1.25 o 
 -10   6   5       14.53       14.13      1.19 o 
  -9   6   5       10.70       11.69      0.78 o 
  -8   6   5        0.82        0.28      0.42 o 
  -7   6   5       12.65       13.23      1.18 o 
  -6   6   5       83.65       86.37      2.11 o 
  -5   6   5      236.45      222.87      3.39 o 
  -4   6   5     1110.76     1120.51      9.27 o 
  -3   6   5       19.23       15.21      0.86 o 
  -2   6   5      463.19      483.97      4.01 o 
  -1   6   5        0.06        1.50      0.34 o 
   0   6   5      650.89      665.27      5.12 o 
   1   6   5        6.25        5.45      0.40 o 
   2   6   5        0.00       -0.04      0.38 o 
   3   6   5       40.27       34.80      0.78 o 
   4   6   5        5.75        6.07      0.50 o 
   5   6   5        3.95        4.62      0.65 o 
   6   6   5      244.99      229.39      3.72 o 
   7   6   5      100.02      101.49      2.56 o 
   8   6   5        9.71       11.02      1.07 o 
   9   6   5        3.02        1.55      0.87 o 
  10   6   5        3.65        0.93      0.75 o 
 -10   7   5       10.52        8.52      1.04 o 
  -9   7   5        2.22        3.70      0.65 o 
  -8   7   5        0.41       -0.28      0.48 o 
  -7   7   5        0.53        0.53      0.57 o 
  -6   7   5      122.63      121.11      2.58 o 
  -5   7   5       22.31       25.66      1.23 o 
  -4   7   5      466.80      469.58      5.27 o 
  -3   7   5       90.90       86.59      1.96 o 
  -2   7   5       34.87       41.84      0.99 o 
  -1   7   5      175.21      171.66      2.04 o 
   0   7   5       39.52       38.01      1.04 o 
   1   7   5      241.94      253.68      3.56 o 
   2   7   5      205.11      181.81      2.40 o 
   3   7   5       45.54       51.54      2.68 o 
   4   7   5      273.84      258.12      3.18 o 
   5   7   5       16.37       16.94      0.98 o 
   6   7   5       57.14       54.50      2.55 o 
   7   7   5        3.71        7.53      1.08 o 
   8   7   5        8.20        8.40      0.94 o 
   9   7   5        0.17        0.25      0.90 o 
 -10   8   5        6.79        5.51      1.06 o 
  -9   8   5       12.89       14.96      0.99 o 
  -8   8   5       32.81       33.71      1.19 o 
  -7   8   5       46.47       46.52      1.31 o 
  -6   8   5       10.49        7.82      0.96 o 
  -5   8   5       26.53       27.35      1.49 o 
  -4   8   5       28.68       31.10      1.56 o 
  -3   8   5       89.41       97.77      1.87 o 
  -2   8   5      153.74      152.41      2.30 o 
  -1   8   5       93.21       85.56      1.87 o 
   0   8   5       41.91       45.23      1.18 o 
   1   8   5       51.51       52.34      0.98 o 
   2   8   5     1608.75     1519.80     10.08 o 
   3   8   5      113.47      111.49      1.96 o 
   4   8   5       21.30       20.69      0.68 o 
   5   8   5        4.51        4.20      0.61 o 
   6   8   5       11.54       13.64      1.22 o 
   7   8   5       16.25       15.35      1.13 o 
   8   8   5        2.98        2.47      0.71 o 
   9   8   5       11.32       13.56      1.28 o 
  -9   9   5       18.80       17.01      1.08 o 
  -8   9   5        1.53        2.47      0.60 o 
  -7   9   5        0.59        0.63      0.45 o 
  -6   9   5       25.50       24.22      1.26 o 
  -5   9   5      132.05      135.37      2.82 o 
  -4   9   5        0.08       -0.31      0.77 o 
  -3   9   5      114.44      112.74      2.18 o 
  -2   9   5        5.19        3.76      0.72 o 
  -1   9   5      422.38      418.22      4.16 o 
   0   9   5       39.64       43.89      1.04 o 
   1   9   5      495.98      487.00      3.53 o 
   2   9   5       13.82       16.30      0.68 o 
   3   9   5      346.86      334.63      2.87 o 
   4   9   5      234.42      231.58      2.37 o 
   5   9   5        1.17        1.00      0.44 o 
   6   9   5        8.65        8.94      0.78 o 
   7   9   5        0.52        0.72      0.51 o 
   8   9   5       10.98       13.95      1.02 o 
   9   9   5        0.66        0.45      0.67 o 
  -9  10   5        2.94        5.25      1.21 o 
  -8  10   5       91.62       86.98      3.81 o 
  -7  10   5      165.04      169.62      2.93 o 
  -6  10   5       15.58       13.34      1.03 o 
  -5  10   5        0.73        0.66      1.62 o 
  -4  10   5      119.09      114.06      3.23 o 
  -3  10   5       12.79       10.49      1.82 o 
  -2  10   5       59.96       62.17      1.82 o 
  -1  10   5      457.17      461.49      4.57 o 
   0  10   5      337.12      318.30      3.10 o 
   1  10   5       59.47       59.11      1.25 o 
   2  10   5       92.18       89.42      1.74 o 
   3  10   5       28.80       29.47      0.94 o 
   4  10   5        6.37        6.29      0.67 o 
   5  10   5       10.31        9.11      1.21 o 
   6  10   5        2.69        2.71      0.74 o 
   7  10   5        7.26        6.70      0.93 o 
   8  10   5        6.32        5.83      1.17 o 
  -9  11   5        3.95        5.12      1.17 o 
  -8  11   5        0.17        0.34      0.94 o 
  -7  11   5        0.16        1.50      0.88 o 
  -6  11   5       36.88       30.93      1.95 o 
  -5  11   5       22.06       23.62      2.29 o 
  -4  11   5        5.31        8.00      1.14 o 
  -3  11   5       25.06       20.05      1.16 o 
  -2  11   5      105.41      109.05      3.23 o 
  -1  11   5        2.16        5.53      0.80 o 
   0  11   5       17.11       16.32      0.88 o 
   1  11   5        2.51        0.07      0.52 o 
   2  11   5        7.15        6.73      0.72 o 
   3  11   5       44.58       41.61      1.32 o 
   4  11   5       12.26       12.46      0.96 o 
   5  11   5        1.32        1.16      0.81 o 
   6  11   5        1.17        1.40      0.98 o 
   7  11   5        0.27        0.11      0.77 o 
   8  11   5        1.79        2.36      1.78 o 
  -8  12   5       36.09       48.30      2.63 o 
  -7  12   5       12.72       16.99      1.62 o 
  -6  12   5       31.78       27.56      1.92 o 
  -5  12   5        0.10        0.68      2.30 o 
  -4  12   5        1.85        1.38      0.80 o 
  -3  12   5      196.48      210.90      4.66 o 
  -2  12   5       79.97       74.68      2.74 o 
  -1  12   5      387.76      379.62      5.05 o 
   0  12   5       37.80       37.92      1.31 o 
   1  12   5        1.26        0.14      0.52 o 
   2  12   5        0.93        1.78      0.60 o 
   3  12   5       36.04       36.13      1.26 o 
   4  12   5        3.37        2.78      0.66 o 
   5  12   5       18.94       21.41      1.70 o 
   6  12   5       11.48       11.04      1.39 o 
   7  12   5        0.76        0.48      1.03 o 
  -7  13   5        5.45        9.00      1.53 o 
  -6  13   5       42.64       43.21      3.41 o 
  -5  13   5      128.65      132.95      4.03 o 
  -4  13   5       17.14       18.47      2.50 o 
  -3  13   5      110.03      105.20      3.10 o 
  -2  13   5       10.73       14.66      1.10 o 
  -1  13   5        8.16        9.58      0.94 o 
   0  13   5       31.83       28.67      1.39 o 
   1  13   5       50.19       50.95      1.59 o 
   2  13   5       65.88       69.39      1.81 o 
   3  13   5        2.89        1.91      0.67 o 
   4  13   5        2.12        3.54      1.10 o 
   5  13   5       43.56       49.68      2.49 o 
   6  13   5        4.16        4.53      1.19 o 
   7  13   5       20.04       16.57      1.66 o 
  -7  14   5        1.15        3.95      2.14 o 
  -6  14   5        4.88        4.33      1.18 o 
  -5  14   5        0.21       -0.38      0.88 o 
  -4  14   5        5.88        5.00      2.09 o 
  -3  14   5        1.40        2.18      0.74 o 
  -2  14   5        9.98        8.83      0.93 o 
  -1  14   5        0.70        0.86      0.60 o 
   0  14   5        5.96        4.53      0.72 o 
   1  14   5       24.09       24.93      1.18 o 
   2  14   5        0.00       -0.39      0.51 o 
   3  14   5       30.33       31.12      2.59 o 
   4  14   5       43.68       42.93      1.85 o 
   5  14   5       11.56       11.76      2.39 o 
   6  14   5        9.65       10.52      2.46 o 
  -6  15   5        1.83        2.22      1.27 o 
  -5  15   5       20.59       25.66      2.03 o 
  -4  15   5        1.20        0.53      2.34 o 
  -3  15   5       22.67       24.00      1.68 o 
  -2  15   5        4.45        3.48      0.77 o 
  -1  15   5        1.54        1.67      0.67 o 
   0  15   5        8.52        7.70      0.90 o 
   1  15   5        0.01       -0.30      0.58 o 
   2  15   5        0.04        0.00      0.53 o 
   3  15   5        8.47        8.65      1.01 o 
   4  15   5        5.88        6.66      1.46 o 
   5  15   5        7.30        8.25      1.30 o 
  -4  16   5        1.42        0.75      1.82 o 
  -3  16   5        0.44        0.77      0.73 o 
  -2  16   5        8.47        5.35      0.90 o 
  -1  16   5        0.55       -0.69      0.69 o 
   0  16   5        0.26       -0.09      1.28 o 
   1  16   5       11.54       11.63      1.07 o 
   2  16   5        1.25        1.64      0.70 o 
   3  16   5        4.24        5.37      1.21 o 
   4  16   5        1.25        1.38      0.92 o 
  -3  17   5       18.52       20.34      1.84 o 
  -2  17   5        0.20        0.30      0.68 o 
  -1  17   5        2.71        3.60      0.84 o 
   0  17   5        2.63        2.85      0.76 o 
   1  17   5        4.96        5.87      0.94 o 
   2  17   5        0.29       -0.25      1.14 o 
 -10   0   6       49.19       46.34      2.32 o 
  -8   0   6      353.88      330.94      7.96 o 
  -6   0   6        0.42        0.10      0.91 o 
  -4   0   6       15.42       16.11      1.53 o 
  -2   0   6      650.37      619.65      9.91 o 
   0   0   6      533.86      608.37      6.53 o 
   2   0   6      107.68      119.33      1.94 o 
   4   0   6      335.76      346.89      4.90 o 
   6   0   6       17.13       22.61      1.34 o 
   8   0   6       50.70       63.82      4.08 o 
  10   0   6       82.73       98.18      5.22 o 
 -11   1   6        8.58       11.25      1.45 o 
 -10   1   6       11.54       10.20      0.91 o 
  -9   1   6       37.95       36.72      1.43 o 
  -8   1   6        3.56        5.12      0.97 o 
  -7   1   6        0.00        0.08      0.37 o 
  -6   1   6       94.82       86.44      2.27 o 
  -5   1   6       47.97       40.92      1.70 o 
  -4   1   6       10.94        6.96      0.76 o 
  -3   1   6       19.97       24.98      1.22 o 
  -2   1   6      237.89      267.33      4.09 o 
  -1   1   6      167.76      161.38      2.92 o 
   0   1   6      332.06      338.79      3.62 o 
   1   1   6      209.83      213.13      2.98 o 
   2   1   6      149.17      142.09      1.52 o 
   3   1   6       93.07       96.78      1.50 o 
   4   1   6       51.25       50.69      1.21 o 
   5   1   6       88.50       94.63      1.73 o 
   6   1   6        0.21        0.34      0.37 o 
   7   1   6      170.65      183.06      5.48 o 
   8   1   6        0.11        2.43      0.76 o 
   9   1   6        6.89        6.94      1.33 o 
  10   1   6        3.30        3.46      1.14 o 
 -11   2   6       25.88       31.00      2.20 o 
 -10   2   6        5.38        7.65      0.97 o 
  -9   2   6        1.84        1.74      0.60 o 
  -8   2   6       28.96       29.57      1.30 o 
  -7   2   6      331.39      321.48      4.29 o 
  -6   2   6       49.82       45.89      1.77 o 
  -5   2   6        0.86        0.70      0.83 o 
  -4   2   6       82.82       89.89      2.71 o 
  -3   2   6        0.13        0.72      0.41 o 
  -2   2   6       18.58       15.69      0.56 o 
  -1   2   6      298.60      330.00      3.05 o 
   0   2   6       29.41       35.69      0.96 o 
   1   2   6       40.00       38.84      1.18 o 
   2   2   6       11.53       14.10      0.48 o 
   3   2   6      116.61      118.42      1.37 o 
   4   2   6       92.44       91.33      1.82 o 
   5   2   6       98.37       98.86      2.04 o 
   6   2   6       32.04       28.75      1.31 o 
   7   2   6      120.46      112.30      2.63 o 
   8   2   6       15.48       11.93      1.22 o 
   9   2   6       14.70       14.00      1.52 o 
  10   2   6        0.09        1.92      1.64 o 
 -11   3   6        0.44        2.44      1.07 o 
 -10   3   6        2.16        0.79      0.70 o 
  -9   3   6       10.57       11.45      0.88 o 
  -8   3   6       11.89       10.79      0.87 o 
  -7   3   6        6.83        8.23      0.77 o 
  -6   3   6      499.51      480.63      8.82 o 
  -5   3   6      384.99      383.01      3.97 o 
  -4   3   6       52.06       51.77      1.51 o 
  -3   3   6      215.27      217.37      3.12 o 
  -2   3   6       84.00       74.47      1.26 o 
  -1   3   6      151.11      154.36      1.71 o 
   0   3   6       26.47       34.06      0.84 o 
   1   3   6        0.24        0.21      0.21 o 
   2   3   6      160.79      176.82      1.86 o 
   3   3   6      103.13       98.03      1.34 o 
   4   3   6        0.21        0.54      0.42 o 
   5   3   6      229.79      210.60      3.35 o 
   6   3   6        7.19        9.61      0.86 o 
   7   3   6       73.65       68.55      2.79 o 
   8   3   6       20.19       17.04      1.21 o 
   9   3   6       35.79       39.79      1.94 o 
  10   3   6        0.42       -0.87      1.03 o 
 -10   4   6        2.31        1.13      0.68 o 
  -9   4   6        0.50       -0.14      0.55 o 
  -8   4   6        3.32        2.26      0.59 o 
  -7   4   6        0.41        0.75      0.69 o 
  -6   4   6        6.47        7.06      0.69 o 
  -5   4   6      680.30      675.73      6.68 o 
  -4   4   6       54.20       49.51      1.51 o 
  -3   4   6      118.55      111.19      2.14 o 
  -2   4   6      187.32      185.62      2.17 o 
  -1   4   6       94.08       92.79      1.33 o 
   0   4   6      172.99      195.64      2.26 o 
   1   4   6        3.62        5.96      0.41 o 
   2   4   6       46.29       53.93      0.75 o 
   3   4   6       60.46       62.42      1.02 o 
   4   4   6      103.36      107.76      2.28 o 
   5   4   6       99.18       95.51      2.22 o 
   6   4   6        0.35        0.93      0.52 o 
   7   4   6       19.57       12.19      1.01 o 
   8   4   6        4.60        5.16      0.82 o 
   9   4   6        5.10        4.00      0.85 o 
  10   4   6        4.92        4.55      0.90 o 
 -10   5   6        7.53        7.38      1.16 o 
  -9   5   6        0.13        0.71      0.57 o 
  -8   5   6       23.82       21.61      1.19 o 
  -7   5   6       53.02       46.47      1.45 o 
  -6   5   6       72.89       71.58      1.72 o 
  -5   5   6      264.25      280.65      3.91 o 
  -4   5   6      228.23      215.92      3.26 o 
  -3   5   6      152.59      163.40      3.25 o 
  -2   5   6      152.01      178.77      2.42 o 
  -1   5   6        3.13        6.07      0.46 o 
   0   5   6       38.67       29.16      0.78 o 
   1   5   6     1399.54     1305.50      8.44 o 
   2   5   6       78.84       88.25      1.11 o 
   3   5   6      575.94      573.04      4.69 o 
   4   5   6        6.78        8.11      0.76 o 
   5   5   6       50.44       55.10      1.72 o 
   6   5   6        4.33        4.24      0.67 o 
   7   5   6        0.95        1.88      0.78 o 
   8   5   6        7.20       10.35      1.05 o 
   9   5   6        8.53        7.07      0.96 o 
 -10   6   6        6.73        8.00      1.48 o 
  -9   6   6       15.82       18.04      1.08 o 
  -8   6   6        2.03        1.41      0.53 o 
  -7   6   6        3.14        1.53      0.57 o 
  -6   6   6       58.82       56.31      1.76 o 
  -5   6   6      269.90      248.60      3.98 o 
  -4   6   6       44.18       36.96      1.36 o 
  -3   6   6      111.08      113.27      2.27 o 
  -2   6   6        1.71        1.17      0.42 o 
  -1   6   6        5.20        5.54      0.49 o 
   0   6   6        1.67        1.55      0.75 o 
   1   6   6      430.83      433.24      3.40 o 
   2   6   6      607.72      604.08      3.83 o 
   3   6   6     1847.52     1795.19     13.64 o 
   4   6   6        9.21       10.88      1.29 o 
   5   6   6       91.41       87.34      2.18 o 
   6   6   6        6.22        4.07      0.72 o 
   7   6   6      109.72       92.08      4.07 o 
   8   6   6        0.14        0.83      0.68 o 
   9   6   6        1.13        1.08      0.74 o 
 -10   7   6       13.65       16.59      1.53 o 
  -9   7   6       18.03       17.13      0.99 o 
  -8   7   6       15.90       16.79      0.91 o 
  -7   7   6       49.44       50.46      1.80 o 
  -6   7   6        2.66        2.51      0.62 o 
  -5   7   6      193.84      173.03      3.16 o 
  -4   7   6       98.64       96.66      2.23 o 
  -3   7   6        5.89        4.29      0.87 o 
  -2   7   6      179.33      185.56      2.25 o 
  -1   7   6       11.44        7.53      0.55 o 
   0   7   6      143.70      141.53      2.42 o 
   1   7   6       89.27       82.76      1.39 o 
   2   7   6      176.45      180.21      2.85 o 
   3   7   6      206.40      199.49      3.12 o 
   4   7   6       79.52       78.16      1.98 o 
   5   7   6       84.69       85.84      2.18 o 
   6   7   6        0.81        1.16      0.60 o 
   7   7   6        1.22        0.98      0.78 o 
   8   7   6        7.15        7.63      0.93 o 
   9   7   6       13.17       19.54      1.43 o 
  -9   8   6        9.51        9.83      0.89 o 
  -8   8   6       22.01       24.48      1.07 o 
  -7   8   6        0.03       -0.38      0.64 o 
  -6   8   6        0.50        0.82      0.61 o 
  -5   8   6      102.03       90.46      2.31 o 
  -4   8   6        3.17        2.17      0.59 o 
  -3   8   6        2.88        4.36      0.66 o 
  -2   8   6        2.82        2.12      0.56 o 
  -1   8   6      221.01      209.77      2.52 o 
   0   8   6      330.01      339.55      3.62 o 
   1   8   6      663.19      659.87      6.12 o 
   2   8   6      186.50      183.13      2.24 o 
   3   8   6       61.70       58.72      1.24 o 
   4   8   6       37.99       34.86      1.20 o 
   5   8   6        2.05        2.89      0.73 o 
   6   8   6        0.68       -0.01      0.60 o 
   7   8   6       94.51       98.49      2.65 o 
   8   8   6       15.10       16.69      1.58 o 
   9   8   6       24.37       28.52      1.64 o 
  -9   9   6       55.91       60.79      1.94 o 
  -8   9   6        7.56        9.22      0.74 o 
  -7   9   6       12.98       13.15      1.06 o 
  -6   9   6        4.06        2.61      0.65 o 
  -5   9   6        0.06        0.01      0.57 o 
  -4   9   6        1.77        1.80      0.61 o 
  -3   9   6      138.65      117.60      2.22 o 
  -2   9   6       29.79       21.01      1.35 o 
  -1   9   6      336.22      319.70      3.65 o 
   0   9   6       49.21       49.25      1.17 o 
   1   9   6      540.28      536.06      3.92 o 
   2   9   6       11.36       11.65      0.59 o 
   3   9   6        0.46        0.89      0.40 o 
   4   9   6        1.00        1.59      0.46 o 
   5   9   6       57.74       62.73      1.69 o 
   6   9   6      157.74      142.89      3.18 o 
   7   9   6        0.80        4.54      1.17 o 
   8   9   6       42.38       52.32      1.82 o 
  -9  10   6        5.89        8.06      1.09 o 
  -8  10   6       17.54       20.14      1.74 o 
  -7  10   6      101.76      106.16      3.59 o 
  -6  10   6        0.56        0.89      0.80 o 
  -5  10   6        9.04        7.09      0.83 o 
  -4  10   6       53.01       49.69      1.78 o 
  -3  10   6      110.02       97.74      2.99 o 
  -2  10   6       25.18       21.89      1.20 o 
  -1  10   6      794.66      731.50      8.03 o 
   0  10   6        6.06        6.50      0.73 o 
   1  10   6      178.92      174.29      2.52 o 
   2  10   6       84.05       84.83      1.60 o 
   3  10   6      143.38      139.25      2.74 o 
   4  10   6        0.67        1.07      0.55 o 
   5  10   6        0.62        0.48      0.59 o 
   6  10   6        0.31       -0.17      0.65 o 
   7  10   6        7.16        7.45      0.99 o 
   8  10   6        4.37        1.27      0.74 o 
  -8  11   6       63.51       64.70      2.99 o 
  -7  11   6       22.71       31.11      4.02 o 
  -6  11   6       11.89       17.13      1.58 o 
  -5  11   6       15.21       13.92      1.35 o 
  -4  11   6       23.59       22.14      1.60 o 
  -3  11   6       28.87       29.42      1.42 o 
  -2  11   6        0.08        0.62      0.60 o 
  -1  11   6       20.91       19.29      1.01 o 
   0  11   6      104.56       92.42      2.01 o 
   1  11   6       62.47       60.81      1.63 o 
   2  11   6        0.44        0.48      0.49 o 
   3  11   6      139.18      138.57      2.94 o 
   4  11   6        0.83        1.29      1.03 o 
   5  11   6        2.80        3.75      1.11 o 
   6  11   6        0.44        0.43      0.97 o 
   7  11   6        0.19       -0.95      1.16 o 
  -8  12   6        2.09        3.49      1.11 o 
  -7  12   6       92.36       91.30      3.50 o 
  -6  12   6       76.19       78.80      3.20 o 
  -5  12   6        5.96        7.75      1.24 o 
  -4  12   6        0.23       -0.88      0.93 o 
  -3  12   6       14.60       13.75      1.11 o 
  -2  12   6      242.03      222.07      3.89 o 
  -1  12   6       38.25       45.18      1.76 o 
   0  12   6      124.42      122.86      2.74 o 
   1  12   6       31.13       29.25      1.20 o 
   2  12   6       52.85       56.75      1.64 o 
   3  12   6        3.05        2.98      0.70 o 
   4  12   6       27.94       30.15      1.97 o 
   5  12   6       53.70       61.82      2.81 o 
   6  12   6       16.92       21.60      1.84 o 
   7  12   6        0.18        1.12      1.00 o 
  -7  13   6        5.80        6.43      1.51 o 
  -6  13   6       62.68       83.45      5.06 o 
  -5  13   6        6.98        5.06      1.34 o 
  -4  13   6       23.15       28.04      1.97 o 
  -3  13   6       39.46       45.00      2.38 o 
  -2  13   6       51.33       55.40      2.00 o 
  -1  13   6       87.86       91.07      2.49 o 
   0  13   6        2.47        1.65      0.59 o 
   1  13   6        0.91        1.63      0.57 o 
   2  13   6        0.68        1.04      0.56 o 
   3  13   6        0.37       -0.47      0.81 o 
   4  13   6        4.19        2.98      0.92 o 
   5  13   6       34.13       31.84      3.49 o 
   6  13   6        0.61        2.19      1.10 o 
  -6  14   6        0.02        1.33      0.98 o 
  -5  14   6        5.41        9.76      1.43 o 
  -4  14   6       11.30       15.89      2.29 o 
  -3  14   6        2.21        3.47      0.83 o 
  -2  14   6       13.78       14.24      1.21 o 
  -1  14   6       23.83       20.84      1.35 o 
   0  14   6       14.91       13.11      1.10 o 
   1  14   6        1.12        2.68      0.64 o 
   2  14   6        9.47       12.88      0.83 o 
   3  14   6        1.51        1.29      1.38 o 
   4  14   6        7.01        9.41      1.66 o 
   5  14   6        1.32        0.06      1.40 o 
  -5  15   6       12.35       11.99      1.83 o 
  -4  15   6       83.26       81.23      3.35 o 
  -3  15   6        8.18        9.22      1.09 o 
  -2  15   6       35.45       35.86      1.74 o 
  -1  15   6       14.79       15.80      1.20 o 
   0  15   6        0.37        1.33      0.63 o 
   1  15   6        4.09        4.79      0.69 o 
   2  15   6        9.25        8.44      0.76 o 
   3  15   6        0.40        1.29      0.93 o 
   4  15   6        2.98        4.03      1.17 o 
  -4  16   6        7.12        5.22      1.32 o 
  -3  16   6       54.58       61.24      2.32 o 
  -2  16   6        4.58        6.62      0.97 o 
  -1  16   6        6.46        8.61      1.02 o 
   0  16   6        1.03       -0.07      0.66 o 
   1  16   6        6.67        7.61      0.95 o 
   2  16   6        0.65       -0.46      0.65 o 
   3  16   6        1.04        2.10      0.80 o 
  -9   0   7        3.09        2.76      1.19 o 
  -7   0   7      328.02      311.81      5.55 o 
  -5   0   7      461.98      457.42      9.27 o 
  -3   0   7      802.34      747.38     12.12 o 
  -1   0   7        4.14        4.86      0.92 o 
   1   0   7      469.93      501.04     12.32 o 
   3   0   7       26.01       22.05      0.91 o 
   5   0   7        0.02        0.76      0.52 o 
   7   0   7      110.70      100.01      4.67 o 
   9   0   7       14.88       14.65      2.14 o 
 -10   1   7       33.63       30.98      1.45 o 
  -9   1   7        1.04        0.21      0.74 o 
  -8   1   7       88.65       88.07      2.93 o 
  -7   1   7       12.43       12.47      0.93 o 
  -6   1   7      220.91      216.95      4.40 o 
  -5   1   7      122.53      118.80      3.07 o 
  -4   1   7       45.16       42.93      1.82 o 
  -3   1   7      317.70      303.00      4.83 o 
  -2   1   7        3.01        2.35      1.09 o 
  -1   1   7      801.02      823.83     12.56 o 
   0   1   7        4.19        2.56      0.45 o 
   1   1   7        2.17        2.99      0.41 o 
   2   1   7      100.33       96.95      1.45 o 
   3   1   7       42.34       41.37      0.94 o 
   4   1   7        0.68        0.26      0.32 o 
   5   1   7       38.27       33.28      1.11 o 
   6   1   7       43.38       36.75      1.47 o 
   7   1   7        0.10        0.70      0.63 o 
   8   1   7       40.68       31.88      2.17 o 
   9   1   7        3.88        4.37      2.12 o 
 -10   2   7        0.00        0.48      0.82 o 
  -9   2   7       36.68       31.68      1.90 o 
  -8   2   7      156.35      152.93      3.09 o 
  -7   2   7       34.69       36.27      1.49 o 
  -6   2   7        7.02        6.86      0.79 o 
  -5   2   7       27.81       28.35      2.24 o 
  -4   2   7       32.48       33.73      1.64 o 
  -3   2   7       90.03       77.21      2.32 o 
  -2   2   7      209.50      206.27      2.29 o 
  -1   2   7       11.41       15.73      0.88 o 
   0   2   7       27.59       22.99      0.71 o 
   1   2   7        7.80        9.35      0.63 o 
   2   2   7       45.92       50.56      0.95 o 
   3   2   7        9.77        7.65      0.42 o 
   4   2   7       57.45       48.27      1.24 o 
   5   2   7       17.18       16.75      1.03 o 
   6   2   7       81.10       67.04      2.01 o 
   7   2   7        5.77        4.69      0.75 o 
   8   2   7        2.73        1.32      0.99 o 
   9   2   7        5.12        5.79      1.17 o 
 -10   3   7        0.00        0.43      0.54 o 
  -9   3   7      101.59       97.39      3.20 o 
  -8   3   7        6.31        5.52      0.73 o 
  -7   3   7        0.00       -0.22      0.58 o 
  -6   3   7      175.58      159.75      3.02 o 
  -5   3   7      473.04      488.13     20.23 o 
  -4   3   7        3.64        3.28      0.69 o 
  -3   3   7      316.60      300.48      3.40 o 
  -2   3   7        1.52        0.90      0.26 o 
  -1   3   7        5.04        5.56      0.47 o 
   0   3   7       24.64       22.04      0.73 o 
   1   3   7      114.74      109.58      1.52 o 
   2   3   7      145.02      146.01      1.89 o 
   3   3   7        7.89        7.61      0.44 o 
   4   3   7       17.28       15.03      0.92 o 
   5   3   7       36.83       32.05      1.37 o 
   6   3   7        2.65        2.36      0.65 o 
   7   3   7       21.37       21.07      1.76 o 
   8   3   7        0.12        1.80      0.72 o 
   9   3   7       16.28       14.75      1.57 o 
 -10   4   7        0.84        1.41      0.73 o 
  -9   4   7       19.91       19.94      1.58 o 
  -8   4   7       80.54       80.89      2.28 o 
  -7   4   7        4.88        4.57      0.71 o 
  -6   4   7      130.98      116.07      2.25 o 
  -5   4   7       64.97       62.31      1.59 o 
  -4   4   7      202.79      192.55      3.16 o 
  -3   4   7       16.50       16.17      1.22 o 
  -2   4   7       31.35       26.60      0.83 o 
  -1   4   7       88.14       80.01      1.32 o 
   0   4   7       32.24       20.98      0.74 o 
   1   4   7      167.01      157.13      1.99 o 
   2   4   7        2.16        3.30      0.40 o 
   3   4   7        6.14        4.84      0.57 o 
   4   4   7      161.23      147.91      2.81 o 
   5   4   7       81.70       79.11      2.13 o 
   6   4   7        1.57        1.37      0.62 o 
   7   4   7       10.43        9.77      0.96 o 
   8   4   7        2.59        2.52      0.76 o 
   9   4   7        4.51        5.00      0.95 o 
 -10   5   7        5.64        6.96      1.03 o 
  -9   5   7       45.79       46.41      1.84 o 
  -8   5   7       17.62       19.86      1.25 o 
  -7   5   7        1.79        0.63      0.56 o 
  -6   5   7       29.51       24.31      2.02 o 
  -5   5   7       39.90       36.71      1.56 o 
  -4   5   7       37.33       29.98      1.10 o 
  -3   5   7       16.78       12.55      0.83 o 
  -2   5   7       27.11       21.77      0.73 o 
  -1   5   7        7.45        7.32      0.47 o 
   0   5   7       60.96       62.13      1.18 o 
   1   5   7       24.50       22.43      0.72 o 
   2   5   7      480.36      474.96      5.18 o 
   3   5   7        6.35        3.94      0.66 o 
   4   5   7        6.33        5.76      0.67 o 
   5   5   7        0.30        1.00      0.57 o 
   6   5   7      121.49      126.37      2.83 o 
   7   5   7        0.09       -0.65      0.65 o 
   8   5   7        5.27        4.19      0.85 o 
   9   5   7        1.09        1.55      0.82 o 
 -10   6   7        0.90        2.80      1.15 o 
  -9   6   7       18.71       22.27      1.10 o 
  -8   6   7        6.09        7.66      0.80 o 
  -7   6   7       20.71       21.33      1.11 o 
  -6   6   7        3.90        1.37      0.56 o 
  -5   6   7       29.13       28.01      1.50 o 
  -4   6   7        0.78       -0.47      0.47 o 
  -3   6   7       11.85        9.67      0.91 o 
  -2   6   7       24.78       31.36      0.90 o 
  -1   6   7        0.45       -0.02      0.35 o 
   0   6   7        0.46        0.18      0.35 o 
   1   6   7        1.02        0.08      0.34 o 
   2   6   7      158.92      152.87      2.25 o 
   3   6   7      162.20      155.22      2.88 o 
   4   6   7        1.15       -0.45      0.59 o 
   5   6   7      125.30      126.12      3.31 o 
   6   6   7       33.35       31.88      1.48 o 
   7   6   7       40.07       39.43      1.74 o 
   8   6   7        5.04        8.13      1.23 o 
   9   6   7        0.03        3.08      1.33 o 
  -9   7   7       28.12       32.55      1.28 o 
  -8   7   7       30.72       33.23      1.42 o 
  -7   7   7       16.78       16.75      1.01 o 
  -6   7   7       38.99       33.19      1.50 o 
  -5   7   7       93.60       91.28      3.00 o 
  -4   7   7        7.02       14.63      0.97 o 
  -3   7   7       20.10       14.49      0.92 o 
  -2   7   7       89.49       69.52      1.40 o 
  -1   7   7      101.59      109.24      2.25 o 
   0   7   7       70.78       71.27      1.37 o 
   1   7   7       39.90       37.09      0.97 o 
   2   7   7      280.80      278.98      2.98 o 
   3   7   7       10.32       11.43      0.87 o 
   4   7   7        4.18        5.88      0.76 o 
   5   7   7       36.47       36.57      1.53 o 
   6   7   7       15.23       11.39      0.97 o 
   7   7   7       75.49       81.22      2.48 o 
   8   7   7       19.36       26.41      1.62 o 
  -9   8   7        5.29        6.12      0.73 o 
  -8   8   7        0.17       -0.64      0.64 o 
  -7   8   7        1.94        0.70      0.62 o 
  -6   8   7       83.63       78.72      2.30 o 
  -5   8   7        0.44        1.06      0.62 o 
  -4   8   7       44.20       39.33      1.71 o 
  -3   8   7       59.32       56.53      1.79 o 
  -2   8   7       16.95       11.33      0.68 o 
  -1   8   7       50.40       39.13      1.10 o 
   0   8   7        4.06        2.93      0.59 o 
   1   8   7       44.93       46.70      1.01 o 
   2   8   7      251.41      252.77      2.76 o 
   3   8   7       38.88       37.60      1.26 o 
   4   8   7      155.79      168.73      2.75 o 
   5   8   7       32.69       36.04      1.52 o 
   6   8   7       12.63       12.57      1.05 o 
   7   8   7       68.17       63.64      2.77 o 
   8   8   7       15.82       16.15      1.32 o 
  -9   9   7        1.75        1.46      0.58 o 
  -8   9   7        0.00       -0.51      0.54 o 
  -7   9   7        0.64        1.03      0.68 o 
  -6   9   7       20.74       21.03      1.29 o 
  -5   9   7        2.52        2.66      0.64 o 
  -4   9   7      110.47       97.36      2.48 o 
  -3   9   7       42.33       34.42      1.47 o 
  -2   9   7        0.60        0.13      0.43 o 
  -1   9   7        1.72        1.80      0.58 o 
   0   9   7        0.06       -0.21      0.50 o 
   1   9   7        3.62        3.55      0.43 o 
   2   9   7       77.41       79.77      1.42 o 
   3   9   7        0.26        0.57      0.41 o 
   4   9   7        0.14        0.21      0.42 o 
   5   9   7        1.81        1.30      0.59 o 
   6   9   7       42.96       41.79      1.55 o 
   7   9   7        0.23        0.30      0.65 o 
   8   9   7        7.51        8.59      0.95 o 
  -8  10   7        5.46        4.31      0.69 o 
  -7  10   7       11.76       16.34      1.25 o 
  -6  10   7        0.41       -0.22      0.66 o 
  -5  10   7       11.93       10.70      0.99 o 
  -4  10   7        4.51        6.49      0.84 o 
  -3  10   7        3.10        1.81      0.80 o 
  -2  10   7        0.98        1.78      0.61 o 
  -1  10   7       41.31       32.23      1.21 o 
   0  10   7        3.49        2.13      0.46 o 
   1  10   7       10.66        9.83      0.66 o 
   2  10   7      159.01      151.32      2.26 o 
   3  10   7       47.54       48.63      1.50 o 
   4  10   7       91.20       91.72      2.46 o 
   5  10   7        8.22       10.43      1.23 o 
   6  10   7       22.48       29.48      1.62 o 
   7  10   7        2.76        7.02      1.06 o 
  -8  11   7        6.49        8.05      1.32 o 
  -7  11   7        3.55        7.12      1.03 o 
  -6  11   7       21.87       27.27      1.55 o 
  -5  11   7       15.77       19.83      1.61 o 
  -4  11   7        2.02        1.85      0.90 o 
  -3  11   7        3.52        5.25      1.74 o 
  -2  11   7       35.88       26.17      1.37 o 
  -1  11   7       67.23       61.97      1.70 o 
   0  11   7      205.69      206.15      3.20 o 
   1  11   7        0.55        0.49      0.48 o 
   2  11   7        0.05        0.25      0.67 o 
   3  11   7       22.65       23.71      1.33 o 
   4  11   7        8.21        9.18      1.32 o 
   5  11   7       84.70       98.30      3.49 o 
   6  11   7      115.44      136.10      4.25 o 
   7  11   7       10.37       11.65      1.87 o 
  -7  12   7       27.73       41.00      2.82 o 
  -6  12   7        1.87        2.00      1.01 o 
  -5  12   7        5.71        6.84      1.23 o 
  -4  12   7        3.01        2.35      0.83 o 
  -3  12   7        5.00        6.88      0.96 o 
  -2  12   7       93.79       84.54      2.44 o 
  -1  12   7       18.02       18.72      1.06 o 
   0  12   7      188.81      181.19      3.17 o 
   1  12   7        8.35       10.97      0.86 o 
   2  12   7        0.07       -0.40      0.49 o 
   3  12   7        6.91        7.12      0.88 o 
   4  12   7       14.13       13.44      2.84 o 
   5  12   7       18.13       21.34      1.85 o 
   6  12   7        5.62        6.56      1.74 o 
  -6  13   7        6.83        9.32      1.45 o 
  -5  13   7        0.46        0.80      1.53 o 
  -4  13   7        0.94        1.49      1.38 o 
  -3  13   7       68.78       75.28      2.43 o 
  -2  13   7       13.09       14.12      1.16 o 
  -1  13   7        9.87        8.77      1.00 o 
   0  13   7        0.00        0.28      0.61 o 
   1  13   7        0.94        0.08      0.51 o 
   2  13   7        0.18        0.46      0.54 o 
   3  13   7       14.84       12.74      1.43 o 
   4  13   7       12.96        8.40      1.28 o 
   5  13   7        0.16       -0.92      0.92 o 
  -5  14   7        2.34        2.76      2.43 o 
  -4  14   7       15.72       20.67      2.62 o 
  -3  14   7        6.06        7.02      1.52 o 
  -2  14   7        3.50        6.15      0.97 o 
  -1  14   7        0.17        0.95      0.98 o 
   0  14   7        0.54        0.23      0.59 o 
   1  14   7        0.03        0.12      0.66 o 
   2  14   7       29.13       28.66      1.31 o 
   3  14   7       12.01       17.30      1.63 o 
   4  14   7        0.08       -1.15      1.42 o 
  -4  15   7        6.22        6.25      1.64 o 
  -3  15   7       39.65       38.79      1.97 o 
  -2  15   7        0.03        0.06      0.68 o 
  -1  15   7       13.91       15.98      1.28 o 
   0  15   7        7.71       10.29      1.07 o 
   1  15   7        0.48       -0.78      0.78 o 
   2  15   7        2.15        1.83      1.03 o 
   3  15   7       11.04       11.51      1.51 o 
  -2  16   7        7.92        7.19      1.03 o 
  -1  16   7        2.18        3.23      0.86 o 
   0  16   7       12.18       14.92      1.54 o 
   1  16   7        0.13        0.82      0.74 o 
 -10   0   8        2.01        1.71      1.26 o 
  -8   0   8        3.11        2.94      1.39 o 
  -6   0   8      331.02      320.48      8.00 o 
  -4   0   8     1387.31     1345.13     19.48 o 
  -2   0   8      381.60      343.20      7.55 o 
   0   0   8       31.13       37.80      2.23 o 
   2   0   8      126.24      135.99      2.41 o 
   4   0   8       17.30       14.25      1.10 o 
   6   0   8        1.67       -0.01      1.39 o 
   8   0   8       23.89       23.19      2.57 o 
 -10   1   8        0.89        1.79      0.99 o 
  -9   1   8       43.96       38.43      2.20 o 
  -8   1   8        8.62        9.69      1.19 o 
  -7   1   8       23.52       24.09      1.30 o 
  -6   1   8        5.54        6.08      1.09 o 
  -5   1   8      288.02      286.70      5.49 o 
  -4   1   8      394.97      404.83      7.40 o 
  -3   1   8       20.33       26.35      3.35 o 
  -2   1   8      382.49      382.79      5.73 o 
  -1   1   8      185.38      188.15      4.20 o 
   0   1   8      106.35      102.85      2.10 o 
   1   1   8      264.21      244.86      2.84 o 
   2   1   8        8.04        8.27      0.63 o 
   3   1   8        7.42        6.97      0.69 o 
   4   1   8        5.90        3.94      0.49 o 
   5   1   8        2.03        1.26      0.74 o 
   6   1   8       67.72       60.71      1.95 o 
   7   1   8        0.89       -0.17      0.87 o 
   8   1   8        0.03        0.01      0.87 o 
   9   1   8        3.63        2.03      2.31 o 
 -10   2   8       11.31        9.24      1.24 o 
  -9   2   8       29.07       26.74      1.84 o 
  -8   2   8       24.54       21.25      1.27 o 
  -7   2   8        0.45        0.23      0.58 o 
  -6   2   8      400.06      401.18     15.20 o 
  -5   2   8       80.43       86.14      2.88 o 
  -4   2   8      979.88      977.53     12.38 o 
  -3   2   8      506.91      497.60      6.94 o 
  -2   2   8      782.68      757.01      6.64 o 
  -1   2   8      213.14      193.30      3.76 o 
   0   2   8       66.46       60.76      1.64 o 
   1   2   8      545.60      555.99      5.57 o 
   2   2   8       23.92       19.16      0.67 o 
   3   2   8       61.42       60.70      1.12 o 
   4   2   8        0.23        0.04      0.56 o 
   5   2   8       25.65       21.77      1.38 o 
   6   2   8        0.02       -0.58      0.58 o 
   7   2   8        0.34        0.17      0.76 o 
   8   2   8        0.12       -0.39      0.95 o 
   9   2   8        0.68       -0.64      1.14 o 
 -10   3   8        0.00       -0.66      0.66 o 
  -9   3   8        0.25       -0.01      0.82 o 
  -8   3   8        7.77       10.58      0.99 o 
  -7   3   8       11.72       12.97      1.07 o 
  -6   3   8      221.22      223.39      3.95 o 
  -5   3   8      147.05      156.00      5.17 o 
  -4   3   8       10.38        9.97      1.09 o 
  -3   3   8       34.51       36.11      2.12 o 
  -2   3   8      137.34      134.17      1.98 o 
  -1   3   8      272.54      284.57      3.14 o 
   0   3   8      446.87      453.15      5.00 o 
   1   3   8       78.91       85.00      1.93 o 
   2   3   8      348.90      342.50      3.64 o 
   3   3   8      271.68      271.98      4.56 o 
   4   3   8       59.56       61.65      1.85 o 
   5   3   8       11.25       12.58      1.01 o 
   6   3   8       19.60       16.28      1.14 o 
   7   3   8        0.04        0.18      0.91 o 
   8   3   8        0.27       -0.03      1.15 o 
  -9   4   8        2.61        2.67      1.00 o 
  -8   4   8        6.34        6.04      0.86 o 
  -7   4   8       60.61       52.61      1.90 o 
  -6   4   8      116.94      117.96      3.84 o 
  -5   4   8        2.73        1.44      0.86 o 
  -4   4   8        7.87        9.37      1.01 o 
  -3   4   8        1.43       -0.49      0.49 o 
  -2   4   8       22.75       18.35      0.75 o 
  -1   4   8      254.95      243.74      2.55 o 
   0   4   8      243.72      234.91      4.36 o 
   1   4   8      314.09      314.35      5.44 o 
   2   4   8        0.02        0.31      0.37 o 
   3   4   8      173.65      168.60      4.85 o 
   4   4   8       26.08       27.19      1.32 o 
   5   4   8       27.10       31.30      1.44 o 
   6   4   8        4.36        4.68      0.78 o 
   7   4   8        9.00        9.96      0.97 o 
   8   4   8        7.84        9.85      1.84 o 
  -9   5   8        6.12        5.74      1.79 o 
  -8   5   8      149.01      152.24      3.39 o 
  -7   5   8       16.96       17.37      1.20 o 
  -6   5   8       46.60       47.59      1.54 o 
  -5   5   8        0.88        1.14      0.93 o 
  -4   5   8        6.52        3.86      0.90 o 
  -3   5   8        0.80        0.40      0.48 o 
  -2   5   8      149.41      135.05      2.10 o 
  -1   5   8        0.59        0.40      0.32 o 
   0   5   8      205.19      202.32      2.73 o 
   1   5   8       28.55       28.04      0.96 o 
   2   5   8      293.30      306.33      3.59 o 
   3   5   8      231.05      237.84      3.81 o 
   4   5   8       18.99       19.23      1.15 o 
   5   5   8        1.96        1.65      0.61 o 
   6   5   8        1.10        1.07      0.64 o 
   7   5   8        0.21        0.20      0.61 o 
   8   5   8        2.30        2.05      0.82 o 
  -9   6   8        2.20        2.48      0.75 o 
  -8   6   8        5.73        6.87      0.97 o 
  -7   6   8       15.91       14.51      1.07 o 
  -6   6   8      108.05      105.78      2.83 o 
  -5   6   8       55.79       46.96      1.69 o 
  -4   6   8       48.48       41.89      1.40 o 
  -3   6   8        0.52        0.67      0.53 o 
  -2   6   8       92.93       87.72      1.57 o 
  -1   6   8        1.42        0.69      0.36 o 
   0   6   8       91.03       84.02      1.56 o 
   1   6   8        5.78        5.71      0.48 o 
   2   6   8        0.09        0.36      0.55 o 
   3   6   8        4.83        3.94      0.70 o 
   4   6   8        0.00       -0.56      0.65 o 
   5   6   8        0.00       -0.45      0.62 o 
   6   6   8       12.85       12.36      1.55 o 
   7   6   8        0.96        0.90      0.66 o 
   8   6   8        0.63        1.11      0.78 o 
  -9   7   8       27.17       27.40      1.60 o 
  -8   7   8        6.69        8.20      0.86 o 
  -7   7   8        0.02        0.55      0.56 o 
  -6   7   8       32.85       34.30      1.40 o 
  -5   7   8        8.75        8.76      0.96 o 
  -4   7   8        9.24        7.13      0.73 o 
  -3   7   8        7.07        4.99      0.63 o 
  -2   7   8       15.77       11.66      0.66 o 
  -1   7   8       77.03       68.81      1.54 o 
   0   7   8      144.97      133.70      2.40 o 
   1   7   8       19.92       17.89      0.80 o 
   2   7   8      199.91      195.08      2.90 o 
   3   7   8        1.06        0.10      0.58 o 
   4   7   8       49.74       49.68      1.80 o 
   5   7   8       58.16       59.87      2.01 o 
   6   7   8        0.51        1.40      0.67 o 
   7   7   8        0.91        1.58      0.71 o 
   8   7   8       32.99       35.40      1.89 o 
  -8   8   8       20.89       24.02      1.34 o 
  -7   8   8        0.20       -0.19      0.58 o 
  -6   8   8       16.48       14.62      0.98 o 
  -5   8   8       27.94       27.73      1.25 o 
  -4   8   8        3.58        2.69      0.68 o 
  -3   8   8       84.43       70.98      2.05 o 
  -2   8   8       65.10       54.72      1.23 o 
  -1   8   8        2.90        1.94      0.43 o 
   0   8   8        0.98        1.04      0.43 o 
   1   8   8       67.77       63.76      1.42 o 
   2   8   8      151.38      153.14      2.73 o 
   3   8   8        0.13        0.54      0.52 o 
   4   8   8       90.35       98.44      2.20 o 
   5   8   8       80.37       85.28      2.95 o 
   6   8   8        1.50        1.84      0.68 o 
   7   8   8       42.04       46.70      1.99 o 
  -8   9   8        9.06        6.86      0.86 o 
  -7   9   8       25.19       25.35      1.30 o 
  -6   9   8        0.83        1.29      0.68 o 
  -5   9   8        6.48        3.46      0.72 o 
  -4   9   8       64.86       61.55      2.04 o 
  -3   9   8        0.44        1.59      0.73 o 
  -2   9   8        0.71        0.11      0.42 o 
  -1   9   8      139.31      123.88      2.29 o 
   0   9   8        0.23        0.23      0.38 o 
   1   9   8       13.95       12.93      0.77 o 
   2   9   8       36.13       36.41      1.32 o 
   3   9   8       50.99       52.23      1.57 o 
   4   9   8        1.15        1.49      0.57 o 
   5   9   8       10.86       11.96      1.20 o 
   6   9   8        3.12        7.12      0.81 o 
   7   9   8       25.35       26.48      1.42 o 
  -7  10   8        6.26        6.90      0.95 o 
  -6  10   8       75.01       74.95      4.46 o 
  -5  10   8       12.54       11.67      1.07 o 
  -4  10   8        9.16        8.74      0.94 o 
  -3  10   8        4.78        5.77      0.83 o 
  -2  10   8       29.56       24.68      1.31 o 
  -1  10   8        9.17        9.85      0.78 o 
   0  10   8       24.21       21.08      0.89 o 
   1  10   8       55.40       58.85      1.65 o 
   2  10   8        5.82        6.40      0.71 o 
   3  10   8       17.20       13.63      0.90 o 
   4  10   8        0.50        0.71      0.66 o 
   5  10   8        5.20        5.96      0.97 o 
   6  10   8       50.88       53.89      2.83 o 
  -7  11   8        8.53        8.91      1.08 o 
  -6  11   8        8.17       11.97      1.16 o 
  -5  11   8        6.47       11.25      1.09 o 
  -4  11   8        7.70        9.60      1.19 o 
  -3  11   8        0.59        0.77      1.09 o 
  -2  11   8       11.77       15.55      1.13 o 
  -1  11   8       45.44       43.11      1.46 o 
   0  11   8       36.18       32.94      1.29 o 
   1  11   8        0.04        0.45      0.77 o 
   2  11   8        0.04       -0.35      0.61 o 
   3  11   8       23.65       22.59      1.36 o 
   4  11   8       46.58       49.30      2.49 o 
   5  11   8       26.01       24.20      1.91 o 
   6  11   8       14.00       15.40      1.72 o 
  -6  12   8        0.43        0.13      1.78 o 
  -5  12   8        9.01       10.51      1.43 o 
  -4  12   8       22.76       29.46      1.99 o 
  -3  12   8       22.66       21.60      1.70 o 
  -2  12   8       31.28       30.47      1.58 o 
  -1  12   8        1.45        2.15      0.84 o 
   0  12   8        1.01        3.08      0.68 o 
   1  12   8       22.37       23.24      1.66 o 
   2  12   8        4.23        4.67      0.84 o 
   3  12   8        4.35        3.62      1.37 o 
   4  12   8        0.04       -1.09      1.09 o 
   5  12   8       34.61       31.45      2.18 o 
  -5  13   8        7.71       10.46      1.49 o 
  -4  13   8        1.68        2.03      1.03 o 
  -3  13   8        0.00        1.22      0.73 o 
  -2  13   8       37.56       35.47      1.74 o 
  -1  13   8       34.43       30.16      1.60 o 
   0  13   8      108.90      113.11      2.52 o 
   1  13   8        6.49       11.26      1.12 o 
   2  13   8       25.13       30.02      1.61 o 
   3  13   8        8.45        6.55      2.82 o 
   4  13   8        5.53        5.25      2.80 o 
  -4  14   8       57.98       62.78      2.98 o 
  -3  14   8       14.36       23.17      2.00 o 
  -2  14   8       69.46       65.03      2.36 o 
  -1  14   8       45.92       38.46      2.30 o 
   0  14   8        9.24       12.67      0.98 o 
   1  14   8        0.48        0.18      1.23 o 
   2  14   8        0.16        0.68      0.71 o 
   3  14   8        4.38        3.99      2.15 o 
  -2  15   8        1.51        3.39      0.90 o 
  -1  15   8        4.93        8.02      1.06 o 
   0  15   8        1.76        1.26      0.84 o 
   1  15   8        4.79        3.91      0.88 o 
  -9   0   9        8.03        7.28      1.64 o 
  -7   0   9      134.71      127.62      5.35 o 
  -5   0   9      553.97      587.32     11.86 o 
  -3   0   9      779.39      805.46     13.95 o 
  -1   0   9      852.91      853.52     13.88 o 
   1   0   9       80.15       94.48      2.59 o 
   3   0   9       71.96       62.01      1.72 o 
   5   0   9      112.43      105.87      5.01 o 
   7   0   9        6.77        3.19      1.41 o 
  -9   1   9        0.89        2.26      0.97 o 
  -8   1   9        5.85        7.01      1.24 o 
  -7   1   9       46.14       45.00      2.29 o 
  -6   1   9        0.45        0.67      0.89 o 
  -5   1   9      752.89      766.74      9.92 o 
  -4   1   9       19.52       24.48      1.67 o 
  -3   1   9        0.20        1.71      0.87 o 
  -2   1   9      341.57      326.86      5.48 o 
  -1   1   9        2.56        3.47      0.85 o 
   0   1   9        0.62        0.90      0.63 o 
   1   1   9        4.13        4.64      0.60 o 
   2   1   9       22.83       20.04      0.76 o 
   3   1   9       39.96       41.26      1.00 o 
   4   1   9      158.97      150.72      3.04 o 
   5   1   9        0.01        0.44      0.57 o 
   6   1   9        1.48        2.29      1.02 o 
   7   1   9       22.97       18.20      1.72 o 
   8   1   9       16.46       19.92      1.86 o 
  -9   2   9       11.33       11.75      1.39 o 
  -8   2   9        1.14        0.15      0.61 o 
  -7   2   9       10.23        8.91      0.97 o 
  -6   2   9       70.56       68.90      2.77 o 
  -5   2   9       40.37       43.89      2.11 o 
  -4   2   9        0.02        0.81      0.87 o 
  -3   2   9      125.65      124.16      3.34 o 
  -2   2   9        1.88        0.57      0.77 o 
  -1   2   9      170.53      155.92      7.34 o 
   0   2   9      219.66      206.62      3.32 o 
   1   2   9      524.98      502.57      6.83 o 
   2   2   9      224.92      226.02      2.71 o 
   3   2   9       97.57       88.94      2.17 o 
   4   2   9        6.31        5.77      0.72 o 
   5   2   9       41.36       41.93      1.71 o 
   6   2   9       20.24       19.92      1.66 o 
   7   2   9        0.38       -0.25      0.88 o 
   8   2   9       28.97       28.93      2.12 o 
  -9   3   9        1.31        0.67      1.58 o 
  -8   3   9        5.94        4.56      0.80 o 
  -7   3   9       11.94       12.46      1.16 o 
  -6   3   9       14.79       13.57      1.39 o 
  -5   3   9      124.37      119.24      3.49 o 
  -4   3   9        9.08       11.34      1.25 o 
  -3   3   9        0.67        0.24      1.40 o 
  -2   3   9        1.61        2.16      0.95 o 
  -1   3   9      127.07      136.06      3.35 o 
   0   3   9        3.38        2.54      0.62 o 
   1   3   9       26.46       30.95      1.29 o 
   2   3   9       83.85       71.16      1.49 o 
   3   3   9      295.68      286.36      3.68 o 
   4   3   9        3.43        3.18      0.72 o 
   5   3   9       10.10       10.00      1.00 o 
   6   3   9        0.00        1.00      0.69 o 
   7   3   9       12.16        9.22      1.24 o 
   8   3   9        0.05        0.59      0.98 o 
  -9   4   9       50.48       50.18      2.57 o 
  -8   4   9       24.38       23.81      1.47 o 
  -7   4   9       76.13       71.84      2.33 o 
  -6   4   9        1.62        0.87      0.69 o 
  -5   4   9       81.67       84.38      4.53 o 
  -4   4   9        0.98        0.40      0.80 o 
  -3   4   9       16.48       14.89      1.32 o 
  -2   4   9        0.86        1.65      0.56 o 
  -1   4   9       78.52       71.05      1.61 o 
   0   4   9      219.85      194.80      3.28 o 
   1   4   9       39.08       36.34      1.10 o 
   2   4   9       20.90       19.63      0.85 o 
   3   4   9        7.96        8.88      0.89 o 
   4   4   9       25.66       27.14      1.39 o 
   5   4   9       13.26       13.26      1.06 o 
   6   4   9        7.71        8.00      0.95 o 
   7   4   9        1.21        0.78      0.71 o 
  -9   5   9       22.61       25.42      3.04 o 
  -8   5   9        6.54        6.44      0.95 o 
  -7   5   9        0.02        0.34      0.66 o 
  -6   5   9        2.53        2.99      0.77 o 
  -5   5   9       20.92       17.34      1.03 o 
  -4   5   9       24.49       24.48      1.28 o 
  -3   5   9       83.16       73.57      2.61 o 
  -2   5   9       49.89       48.14      1.58 o 
  -1   5   9      144.21      128.71      2.25 o 
   0   5   9        3.09        4.93      0.59 o 
   1   5   9        0.87        0.50      0.42 o 
   2   5   9       34.46       35.72      1.15 o 
   3   5   9        8.84        9.54      0.91 o 
   4   5   9       35.42       39.93      1.95 o 
   5   5   9       42.37       43.41      1.78 o 
   6   5   9       13.36       13.87      1.15 o 
   7   5   9       21.36       23.20      1.51 o 
  -8   6   9        5.89        6.69      1.26 o 
  -7   6   9       12.49        9.61      1.04 o 
  -6   6   9        4.71        5.62      0.81 o 
  -5   6   9       26.01       24.23      1.16 o 
  -4   6   9        3.22        3.98      0.61 o 
  -3   6   9      113.06      106.36      2.48 o 
  -2   6   9       87.14       72.81      1.99 o 
  -1   6   9        2.66        2.28      0.54 o 
   0   6   9       62.91       50.30      1.43 o 
   1   6   9       23.14       21.83      0.82 o 
   2   6   9       71.89       72.22      2.11 o 
   3   6   9        7.43        6.91      1.13 o 
   4   6   9        1.48        1.98      0.70 o 
   5   6   9       65.89       69.55      2.23 o 
   6   6   9        5.13        4.97      0.82 o 
   7   6   9        5.14        4.86      0.92 o 
  -8   7   9       11.71       12.27      1.24 o 
  -7   7   9      120.08      128.33      3.37 o 
  -6   7   9        2.00        2.94      0.68 o 
  -5   7   9        0.41        0.22      0.54 o 
  -4   7   9        0.21        0.80      0.60 o 
  -3   7   9        5.12        4.94      0.74 o 
  -2   7   9       72.68       55.35      1.57 o 
  -1   7   9       42.71       35.34      1.25 o 
   0   7   9        0.10        0.45      0.59 o 
   1   7   9       22.46       20.24      0.89 o 
   2   7   9        4.47        4.48      0.62 o 
   3   7   9       15.65       14.72      1.08 o 
   4   7   9       64.17       64.00      2.14 o 
   5   7   9        0.50        0.14      0.68 o 
   6   7   9        3.47        4.84      0.85 o 
   7   7   9        4.87        4.61      0.87 o 
  -8   8   9        3.28        2.91      0.73 o 
  -7   8   9       13.05        9.98      0.92 o 
  -6   8   9        5.07        7.49      0.90 o 
  -5   8   9        1.71        2.79      0.64 o 
  -4   8   9        8.74        7.87      0.87 o 
  -3   8   9        4.79        4.02      0.65 o 
  -2   8   9       64.84       69.29      1.63 o 
  -1   8   9        0.19       -0.35      0.46 o 
   0   8   9        0.52        0.21      0.50 o 
   1   8   9       25.56       26.03      0.98 o 
   2   8   9       21.76       23.11      1.11 o 
   3   8   9        5.38        7.25      0.76 o 
   4   8   9        9.11        8.42      0.78 o 
   5   8   9        9.77       11.41      1.06 o 
   6   8   9        5.79        8.10      1.34 o 
  -7   9   9       11.53       11.74      1.01 o 
  -6   9   9       35.15       33.37      1.48 o 
  -5   9   9       25.08       25.97      1.30 o 
  -4   9   9       62.33       55.88      1.77 o 
  -3   9   9        5.90        6.64      0.75 o 
  -2   9   9        0.45        1.07      0.51 o 
  -1   9   9        0.20       -0.27      0.58 o 
   0   9   9        2.46        1.43      0.37 o 
   1   9   9       18.08       15.90      0.94 o 
   2   9   9       49.57       45.76      1.92 o 
   3   9   9       16.36       15.89      1.01 o 
   4   9   9       11.48       11.12      0.87 o 
   5   9   9        7.86       10.67      0.94 o 
   6   9   9       42.49       43.47      1.75 o 
  -7  10   9       17.00       18.86      1.58 o 
  -6  10   9        4.68        2.87      0.73 o 
  -5  10   9        2.47        1.29      0.58 o 
  -4  10   9        5.80        7.50      0.83 o 
  -3  10   9        0.00        0.25      0.53 o 
  -2  10   9        0.26       -0.55      0.55 o 
  -1  10   9        3.71        5.03      0.67 o 
   0  10   9        4.25        5.04      0.56 o 
   1  10   9        0.42        0.36      0.51 o 
   2  10   9        9.44        6.89      0.77 o 
   3  10   9       46.10       44.70      1.58 o 
   4  10   9        2.17        1.40      1.03 o 
   5  10   9        6.69        3.52      0.84 o 
  -6  11   9       15.96       21.42      1.32 o 
  -5  11   9       28.02       40.53      2.17 o 
  -4  11   9        0.01        1.17      0.71 o 
  -3  11   9        0.06        0.44      0.73 o 
  -2  11   9        0.48        0.31      0.55 o 
  -1  11   9       22.93       21.89      1.16 o 
   0  11   9        0.37        1.58      0.55 o 
   1  11   9        5.75        5.74      0.87 o 
   2  11   9       22.18       24.23      1.60 o 
   3  11   9        0.01       -0.23      1.01 o 
   4  11   9        0.82        0.74      0.92 o 
   5  11   9        0.88        2.03      1.06 o 
  -5  12   9       29.63       31.38      2.23 o 
  -4  12   9       15.73       18.07      1.66 o 
  -3  12   9        0.81        0.67      0.88 o 
  -2  12   9        1.67       -0.90      0.90 o 
  -1  12   9        0.67        0.35      0.61 o 
   0  12   9        0.10        0.73      0.61 o 
   1  12   9        0.53        2.12      0.74 o 
   2  12   9        0.69        0.73      0.76 o 
   3  12   9        1.00       -0.63      0.91 o 
   4  12   9        0.07       -0.40      1.00 o 
  -4  13   9        7.13        7.44      1.20 o 
  -3  13   9        2.90        6.39      1.17 o 
  -2  13   9       12.41       12.30      1.16 o 
  -1  13   9        4.02        1.82      1.03 o 
   0  13   9       19.21       14.24      1.47 o 
   1  13   9        5.53        4.33      0.86 o 
   2  13   9        0.76        1.07      0.72 o 
  -1  14   9        7.34        6.69      1.91 o 
   0  14   9        0.50        1.74      0.80 o 
  -8   0  10        0.01        0.10      1.41 o 
  -6   0  10       14.30       12.73      1.97 o 
  -4   0  10        0.06        1.61      1.27 o 
  -2   0  10        0.28        0.71      0.99 o 
   0   0  10        3.75        6.32      1.28 o 
   2   0  10     1432.34     1442.75     11.86 o 
   4   0  10       44.49       32.76      2.86 o 
   6   0  10       35.17       32.71      3.03 o 
  -8   1  10       38.25       38.60      2.36 o 
  -7   1  10        1.42        0.36      0.93 o 
  -6   1  10       23.92       23.90      1.79 o 
  -5   1  10        1.11        3.18      1.08 o 
  -4   1  10       42.12       45.13      2.24 o 
  -3   1  10       41.05       40.94      2.76 o 
  -2   1  10       11.01       13.60      1.24 o 
  -1   1  10       25.62       26.23      1.59 o 
   0   1  10      124.08      124.74      3.27 o 
   1   1  10       18.88       21.04      1.19 o 
   2   1  10       19.51       19.27      0.91 o 
   3   1  10       89.35       78.80      1.90 o 
   4   1  10       56.07       53.16      1.92 o 
   5   1  10        0.27        1.71      0.93 o 
   6   1  10        2.37        4.06      1.22 o 
   7   1  10        8.94        8.29      1.39 o 
  -8   2  10       18.12       21.03      1.38 o 
  -7   2  10        4.59        5.03      0.87 o 
  -6   2  10       32.08       31.40      2.06 o 
  -5   2  10      142.03      147.90      4.05 o 
  -4   2  10       38.20       35.77      2.03 o 
  -3   2  10       24.42       27.69      2.36 o 
  -2   2  10       92.87       90.87      2.92 o 
  -1   2  10        4.01        4.20      0.92 o 
   0   2  10        9.57       10.19      1.07 o 
   1   2  10       48.13       42.27      1.31 o 
   2   2  10       47.85       57.39      1.42 o 
   3   2  10       12.86       12.18      0.83 o 
   4   2  10       43.47       40.18      1.72 o 
   5   2  10       27.66       26.07      2.30 o 
   6   2  10        0.00        0.58      0.75 o 
   7   2  10        0.52        0.76      1.28 o 
  -8   3  10        1.53        1.98      0.75 o 
  -7   3  10       50.07       44.97      1.93 o 
  -6   3  10       93.25       87.99      3.24 o 
  -5   3  10       25.92       24.64      1.78 o 
  -4   3  10        1.51        1.59      0.93 o 
  -3   3  10        2.29        2.12      0.84 o 
  -2   3  10       11.70       13.97      1.35 o 
  -1   3  10        0.19       -0.17      0.70 o 
   0   3  10       44.29       37.75      2.41 o 
   1   3  10        3.52        4.32      0.53 o 
   2   3  10       46.17       40.51      1.21 o 
   3   3  10       25.55       24.09      1.12 o 
   4   3  10       30.59       29.69      1.53 o 
   5   3  10        3.24        3.85      0.83 o 
   6   3  10       28.30       30.68      2.35 o 
   7   3  10        7.98        8.15      1.32 o 
  -8   4  10        0.27       -0.66      0.69 o 
  -7   4  10        1.48        2.04      0.79 o 
  -6   4  10      126.58      128.86      3.67 o 
  -5   4  10        1.42        2.12      1.17 o 
  -4   4  10        6.21        5.27      1.69 o 
  -3   4  10       80.89       72.49      2.73 o 
  -2   4  10      169.07      164.09      4.40 o 
  -1   4  10        9.07       12.11      1.22 o 
   0   4  10       10.08        6.50      0.80 o 
   1   4  10        2.78        2.88      0.51 o 
   2   4  10        3.23        2.85      0.60 o 
   3   4  10       40.39       34.86      2.42 o 
   4   4  10       13.32       13.05      1.11 o 
   5   4  10        2.17        3.30      0.83 o 
   6   4  10       43.14       46.63      1.99 o 
  -8   5  10        1.77        2.81      0.82 o 
  -7   5  10        0.49        1.02      0.75 o 
  -6   5  10        2.79        3.48      0.81 o 
  -5   5  10        5.84        7.49      1.23 o 
  -4   5  10       12.29       15.12      1.45 o 
  -3   5  10       14.15       19.73      1.55 o 
  -2   5  10       16.78       18.87      1.56 o 
  -1   5  10       41.08       34.34      1.52 o 
   0   5  10        1.49        1.69      0.50 o 
   1   5  10       55.45       53.99      1.42 o 
   2   5  10       55.75       53.37      1.64 o 
   3   5  10       13.34       13.98      1.42 o 
   4   5  10       36.74       44.89      1.87 o 
   5   5  10        4.94        6.44      0.98 o 
   6   5  10        1.41        0.61      0.66 o 
  -7   6  10       12.34       13.98      1.22 o 
  -6   6  10        5.65        4.00      0.80 o 
  -5   6  10        0.04        1.06      0.56 o 
  -4   6  10       17.88       18.47      1.21 o 
  -3   6  10        4.98        4.78      1.00 o 
  -2   6  10        2.57        0.95      0.91 o 
  -1   6  10       13.61       12.36      1.01 o 
   0   6  10      105.03      101.29      2.13 o 
   1   6  10        7.42        5.27      0.52 o 
   2   6  10        1.45        1.72      0.65 o 
   3   6  10        0.38        0.27      0.74 o 
   4   6  10        4.32        6.91      0.93 o 
   5   6  10        7.60        8.34      1.02 o 
   6   6  10       19.49       23.45      1.50 o 
  -7   7  10        0.00        1.35      0.81 o 
  -6   7  10        9.45       12.02      1.03 o 
  -5   7  10        1.83        2.62      0.64 o 
  -4   7  10        1.28        0.41      0.64 o 
  -3   7  10        5.59        4.24      1.01 o 
  -2   7  10       27.05       25.93      1.74 o 
  -1   7  10       15.85       16.00      1.18 o 
   0   7  10       12.68       11.20      1.30 o 
   1   7  10       19.03       21.75      1.10 o 
   2   7  10        5.60        5.63      0.92 o 
   3   7  10       12.80       13.51      0.97 o 
   4   7  10        0.84        0.35      0.68 o 
   5   7  10        7.85        7.97      1.01 o 
   6   7  10        6.25        5.65      0.94 o 
  -7   8  10       44.67       50.46      2.16 o 
  -6   8  10       14.68       21.86      1.26 o 
  -5   8  10       17.11       22.45      1.24 o 
  -4   8  10        5.75        8.14      0.81 o 
  -3   8  10       28.49       29.25      1.58 o 
  -2   8  10        1.84        1.34      0.76 o 
  -1   8  10        2.48        3.31      0.68 o 
   0   8  10        0.59       -0.22      0.42 o 
   1   8  10        0.26        0.40      0.53 o 
   2   8  10        0.00        0.68      0.53 o 
   3   8  10       18.68       25.77      1.25 o 
   4   8  10        0.31       -0.66      0.66 o 
   5   8  10       12.85       14.73      1.05 o 
  -6   9  10        0.09       -0.21      0.62 o 
  -5   9  10        4.96        7.24      0.91 o 
  -4   9  10        8.02       10.68      1.00 o 
  -3   9  10       18.85       17.79      1.33 o 
  -2   9  10        0.00        0.15      0.56 o 
  -1   9  10        1.66        0.40      0.56 o 
   0   9  10        1.26        0.81      0.45 o 
   1   9  10        1.95        2.65      0.60 o 
   2   9  10        0.01        0.43      0.56 o 
   3   9  10        0.76        1.16      0.60 o 
   4   9  10       11.61        8.94      0.88 o 
   5   9  10        2.87        1.22      0.66 o 
  -5  10  10       13.47       18.72      1.21 o 
  -4  10  10        3.10        1.58      0.62 o 
  -3  10  10        7.24        5.03      1.31 o 
  -2  10  10        0.05       -0.43      0.79 o 
  -1  10  10        0.68       -0.08      0.66 o 
   0  10  10        0.78        0.20      0.51 o 
   1  10  10       23.26       31.29      1.62 o 
   2  10  10       94.90      100.11      3.73 o 
   3  10  10       25.88       22.62      1.22 o 
   4  10  10        0.50       -0.71      1.30 o 
  -4  11  10        4.64        3.67      0.75 o 
  -3  11  10        9.27       10.53      1.35 o 
  -2  11  10        0.10        0.45      1.13 o 
  -1  11  10       10.72       11.11      1.11 o 
   0  11  10       38.56       43.62      2.58 o 
   1  11  10       29.58       33.61      1.72 o 
   2  11  10       21.84       29.07      1.64 o 
   3  11  10        6.70        7.73      0.98 o 
  -3  12  10        3.10        1.66      1.02 o 
  -2  12  10        0.04        0.40      0.81 o 
  -1  12  10        0.97       -0.69      1.12 o 
   0  12  10       15.03       19.76      1.42 o 
   1  12  10       13.75       21.31      1.45 o 
   2  12  10        3.69        5.45      0.92 o 
  -7   0  11        0.06       -0.64      1.57 o 
  -5   0  11        5.69        3.23      1.20 o 
  -3   0  11       38.56       42.72      3.15 o 
  -1   0  11       36.04       43.35      2.95 o 
   1   0  11        0.28       -0.73      0.86 o 
   3   0  11       98.52      113.45      5.21 o 
   5   0  11       10.83        9.71      1.97 o 
  -7   1  11       14.90       16.44      1.66 o 
  -6   1  11        0.27       -0.91      1.04 o 
  -5   1  11        0.13       -0.92      0.92 o 
  -4   1  11       43.90       41.99      2.29 o 
  -3   1  11       17.61       20.58      1.61 o 
  -2   1  11        5.25        6.08      1.06 o 
  -1   1  11        0.97        0.41      0.76 o 
   0   1  11        2.50        1.25      0.69 o 
   1   1  11      105.34      106.90      2.29 o 
   2   1  11        7.81        8.54      0.78 o 
   3   1  11       40.35       39.91      1.72 o 
   4   1  11        1.49        1.57      0.81 o 
   5   1  11        0.01        0.87      0.93 o 
   6   1  11        2.97        2.52      1.09 o 
  -7   2  11        6.99        8.72      1.32 o 
  -6   2  11        0.87       -0.03      0.92 o 
  -5   2  11      102.19      106.39      4.79 o 
  -4   2  11       53.09       53.38      2.55 o 
  -3   2  11        3.70        4.11      1.48 o 
  -2   2  11       13.29       11.75      1.27 o 
  -1   2  11        1.97        1.88      0.95 o 
   0   2  11        9.14       10.29      1.22 o 
   1   2  11       75.87       77.96      1.77 o 
   2   2  11       30.45       29.67      1.29 o 
   3   2  11       23.19       17.00      1.28 o 
   4   2  11       12.67       12.60      1.65 o 
   5   2  11        0.94        1.94      0.96 o 
   6   2  11        4.66        3.46      1.18 o 
  -7   3  11        0.02        0.90      0.68 o 
  -6   3  11      106.48      117.17      3.92 o 
  -5   3  11        9.89       12.18      1.51 o 
  -4   3  11        9.06        9.96      1.31 o 
  -3   3  11        0.12       -0.31      0.87 o 
  -2   3  11      108.01      108.81      3.43 o 
  -1   3  11        3.28        3.83      0.99 o 
   0   3  11       78.29       73.52      2.68 o 
   1   3  11      137.13      142.69      2.41 o 
   2   3  11       11.81       13.77      0.96 o 
   3   3  11        8.11        7.63      0.94 o 
   4   3  11       26.00       28.68      1.59 o 
   5   3  11       74.80       87.02      3.46 o 
  -7   4  11        3.78        6.75      1.16 o 
  -6   4  11        1.06        2.38      0.86 o 
  -5   4  11       21.59       20.71      1.77 o 
  -4   4  11       99.06      109.77      4.31 o 
  -3   4  11        2.46        3.35      0.97 o 
  -2   4  11        9.60        8.72      1.23 o 
  -1   4  11       72.84       67.76      4.28 o 
   0   4  11       60.27       64.95      2.13 o 
   1   4  11        1.33        1.75      0.53 o 
   2   4  11       40.86       47.84      1.63 o 
   3   4  11        0.72        1.32      0.73 o 
   4   4  11       10.40       11.08      1.26 o 
   5   4  11       22.28       19.28      2.15 o 
  -7   5  11        0.17        0.19      0.77 o 
  -6   5  11       71.57       74.98      2.56 o 
  -5   5  11        0.00        1.56      1.95 o 
  -4   5  11        5.07        6.70      1.17 o 
  -3   5  11       45.49       38.78      2.15 o 
  -2   5  11       29.86       26.29      1.80 o 
  -1   5  11       14.08       13.32      1.34 o 
   0   5  11        0.63        0.21      0.61 o 
   1   5  11        3.11        2.24      0.61 o 
   2   5  11       15.06       17.35      1.08 o 
   3   5  11       25.73       23.89      1.49 o 
   4   5  11       11.37       10.96      1.15 o 
   5   5  11        3.72        3.02      0.77 o 
  -6   6  11       36.37       41.91      1.98 o 
  -5   6  11        1.47        0.52      0.67 o 
  -4   6  11        9.59       12.10      1.49 o 
  -3   6  11        0.90        3.50      1.13 o 
  -2   6  11       21.35       21.30      1.69 o 
  -1   6  11       11.89       13.42      1.36 o 
   0   6  11        9.94        9.76      0.99 o 
   1   6  11        6.96        5.58      0.62 o 
   2   6  11       15.95       17.72      1.07 o 
   3   6  11        0.27        0.44      0.71 o 
   4   6  11        1.97        3.44      1.07 o 
   5   6  11       21.01       22.58      1.47 o 
  -6   7  11       14.59       18.82      1.59 o 
  -5   7  11       36.35       38.27      1.90 o 
  -4   7  11       13.81       16.15      1.33 o 
  -3   7  11        0.19        1.19      0.86 o 
  -2   7  11       24.68       32.97      2.05 o 
  -1   7  11        1.99        1.28      0.63 o 
   0   7  11        0.51        1.04      0.54 o 
   1   7  11        0.65        2.09      0.60 o 
   2   7  11        3.54        3.38      0.72 o 
   3   7  11        3.50        2.63      0.82 o 
   4   7  11        2.44        1.76      0.77 o 
  -5   8  11        1.75        3.02      0.85 o 
  -4   8  11        6.32        6.67      0.99 o 
  -3   8  11        1.41        0.99      0.68 o 
  -2   8  11        4.53        3.86      1.11 o 
  -1   8  11        4.46        5.65      0.84 o 
   0   8  11       14.59       15.07      0.91 o 
   1   8  11        4.01        4.42      0.68 o 
   2   8  11       21.24       24.31      1.26 o 
   3   8  11        2.94        5.49      0.80 o 
   4   8  11        9.63       11.39      0.99 o 
  -4   9  11        1.96        1.84      0.78 o 
  -3   9  11       15.37       12.40      1.21 o 
  -2   9  11        0.98        0.33      0.69 o 
  -1   9  11        0.46       -0.08      0.62 o 
   0   9  11        7.23        9.64      0.99 o 
   1   9  11       11.21       14.78      1.16 o 
   2   9  11       11.28       15.51      1.11 o 
   3   9  11       25.92       27.65      1.39 o 
  -3  10  11        0.04       -0.63      0.75 o 
  -2  10  11       18.25       23.61      1.87 o 
  -1  10  11       13.03       11.82      0.95 o 
   0  10  11        1.28       -0.78      0.78 o 
   1  10  11       14.55       17.80      1.14 o 
   2  10  11        6.18        5.37      1.09 o 
  -1  11  11        6.31        5.34      0.99 o 
   0  11  11       10.05       11.69      1.46 o 
  -6   0  12       15.23       15.88      2.36 o 
  -4   0  12      109.65      115.66      5.43 o 
  -2   0  12      103.67      112.43      5.14 o 
   0   0  12       12.65       12.50      1.79 o 
   2   0  12       22.73       18.84      2.37 o 
   4   0  12       45.05       58.03      4.16 o 
  -6   1  12        1.55        1.73      0.98 o 
  -5   1  12        0.62        0.15      1.01 o 
  -4   1  12       28.08       31.35      2.09 o 
  -3   1  12        8.20        7.60      1.25 o 
  -2   1  12      107.50      111.41      3.60 o 
  -1   1  12        1.39        2.06      0.86 o 
   0   1  12        7.62        7.44      1.63 o 
   1   1  12       16.83       17.90      1.09 o 
   2   1  12       20.18       21.28      1.79 o 
   3   1  12        0.44        0.38      1.37 o 
   4   1  12        0.61        1.43      2.01 o 
  -6   2  12        4.63        4.76      1.17 o 
  -5   2  12        2.33        3.12      1.28 o 
  -4   2  12        0.10       -0.89      0.89 o 
  -3   2  12       29.96       33.26      2.57 o 
  -2   2  12        0.14       -0.36      0.82 o 
  -1   2  12        5.01        3.92      0.93 o 
   0   2  12        0.52        1.22      0.84 o 
   1   2  12        2.32        5.06      0.71 o 
   2   2  12        5.18        4.19      0.71 o 
   3   2  12       72.48       77.43      3.25 o 
   4   2  12       14.68       14.17      2.31 o 
  -6   3  12       19.86       23.37      2.01 o 
  -5   3  12       15.07       17.92      1.78 o 
  -4   3  12       59.10       67.88      3.02 o 
  -3   3  12        3.67        3.97      1.27 o 
  -2   3  12        0.06        0.27      0.90 o 
  -1   3  12        4.78        5.52      1.01 o 
   0   3  12       13.01       13.55      1.56 o 
   1   3  12        9.80       12.29      1.16 o 
   2   3  12       53.53       53.34      1.78 o 
   3   3  12        0.00       -0.49      0.90 o 
   4   3  12       14.72       13.96      1.63 o 
  -5   4  12       73.78       79.93      3.39 o 
  -4   4  12       31.46       37.85      3.96 o 
  -3   4  12        2.01        2.82      1.31 o 
  -2   4  12        0.81        0.42      1.18 o 
  -1   4  12        1.18        2.59      1.26 o 
   0   4  12       24.03       22.87      1.63 o 
   1   4  12        0.04        1.17      0.66 o 
   2   4  12       62.39       73.95      2.10 o 
   3   4  12        1.88        2.21      0.82 o 
   4   4  12        2.16        2.18      0.75 o 
  -5   5  12      137.98      159.80      4.72 o 
  -4   5  12        6.22       12.15      1.56 o 
  -3   5  12       12.32       12.42      1.49 o 
  -2   5  12        0.31        0.01      0.78 o 
  -1   5  12        0.72        1.05      0.97 o 
   0   5  12        0.49        0.71      0.70 o 
   1   5  12       27.43       27.24      1.34 o 
   2   5  12        5.92        7.56      1.05 o 
   3   5  12        0.85        0.88      0.69 o 
  -4   6  12        0.78        0.95      0.97 o 
  -3   6  12       39.41       47.46      2.56 o 
  -2   6  12        2.49        3.50      1.06 o 
  -1   6  12        2.43        3.41      0.97 o 
   0   6  12        0.02       -0.18      0.52 o 
   1   6  12        7.79        9.90      0.93 o 
   2   6  12        7.08        8.04      0.89 o 
   3   6  12       13.44       14.65      1.27 o 
  -4   7  12       15.90       15.66      1.66 o 
  -3   7  12       11.69       16.35      1.65 o 
  -2   7  12       18.19       16.90      1.62 o 
  -1   7  12        5.57        8.58      1.23 o 
   0   7  12       10.12       12.62      1.42 o 
   1   7  12       15.56       22.72      1.46 o 
   2   7  12        2.18        3.22      0.73 o 
  -3   8  12       56.04       59.48      2.38 o 
  -2   8  12        2.18        4.83      1.97 o 
  -1   8  12       13.96       12.03      1.77 o 
   0   8  12        6.67        6.30      0.94 o 
   1   8  12        2.05        2.12      1.22 o 
  -3   0  13        0.22        0.77      1.23 o 
  -1   0  13        9.08       17.64      2.28 o 
   1   0  13        3.53        4.97      2.03 o 
  -4   1  13        1.00        0.04      1.02 o 
  -3   1  13        0.45        0.45      0.99 o 
  -2   1  13        6.80        9.80      1.39 o 
  -1   1  13       16.62       17.16      1.59 o 
   0   1  13        1.71        2.62      0.68 o 
   1   1  13       20.47       23.03      1.53 o 
   2   1  13       24.77       29.93      4.26 o 
  -4   2  13        1.56        1.21      1.04 o 
  -3   2  13       45.62       45.84      4.24 o 
  -2   2  13        2.88        3.60      1.10 o 
  -1   2  13       16.62       19.17      1.70 o 
   0   2  13       41.15       39.61      1.63 o 
   1   2  13        6.46        7.05      1.09 o 
   2   2  13       13.54       15.50      1.64 o 
  -3   3  13        4.65        6.81      1.23 o 
  -2   3  13        5.20        5.65      1.16 o 
  -1   3  13        0.50        0.58      0.87 o 
   0   3  13        6.81        7.98      0.89 o 
   1   3  13        2.14        0.34      1.14 o 
  -3   4  13        0.75        0.98      1.00 o 
  -2   4  13        2.57        3.38      1.17 o 
  -1   4  13        1.34        2.76      0.96 o 
   0   4  13        3.62        4.88      0.97 o 
   1   4  13       11.86       11.54      1.20 o 
  -2   5  13       24.05       25.29      1.95 o 
  -1   5  13        6.77        6.27      1.20 o 
   0   5  13       32.69       38.79      1.97 o 
                                                 
